# Supplementary material for: Genome-Wide Analysis of NAC Transcription Factor Gene Family in Morus atropurpurea
Source: Plants (Basel). 2025 Apr 10;14(8):1179. doi: 10.3390/plants14081179 (PMC12030528; doi:10.3390/plants14081179)
Supplement: Supplementary file 1 [file plants-14-01179-s001.zip]

Archive with 3 entries (3 files):
- Supplementary Tables.xlsx
- Figure S2.tif
- Figure S1.tif
