# Supplementary material for: Genome-Wide Analysis of NAC Transcription Factor Gene Family in Morus atropurpurea
Source: Plants (Basel). 2025 Apr 10;14(8):1179. doi: 10.3390/plants14081179 (PMC12030528; doi:10.3390/plants14081179)
Supplement: Supplementary file 1 [file plants-14-01179-s001.zip › Supplementary Tables.xlsx]

## Sheet: Table S1
Table S1 The primer sequences of used in this study.
Name	Forward	Reverse
MaActin	CTATGTAGGGGATGAGGCTC	ATTGTAGAAGGTGTGATGCC	qRT-PCR
MaNAC15	CAAGAGCATAATCAACGACGAT	GTGAAGCAAGCAAGTTATCCAA	qRT-PCR
	aggacaggtacccggggatcatggaaatggaatcttgtgt	tcgtctttgtagtcgtcgatttacaagtcactaaagcatc	subcellular localization
MaNAC45	CCTGTAATGTCGTCCGTCAC	GCTCCTTCTTCGTTCATCTGAT	qRT-PCR
MaNAC62	TTGGACAAGTTTGTAGCATCAC	CGCATGGAGGCTGTTACTT	qRT-PCR
MaNAC69	TCGCAGGCTCAAGTCTACAA	AAGTGGCATAACGGGTCTGA	qRT-PCR
	aggacaggtacccggggatcatgaatttatcaataaacggccaa	tcgtctttgtagtcgtcgattactgacaagtggcataacg	subcellular localization
MaNAC70	AGAAACACGGCTGCGAGTA	ACGTTGTTCGTGATGCTGAA	qRT-PCR
MaNAC71	ATCCGACGAGAATGGTCCTC	TCCTTCAATGGTCTTGGTTTGG	qRT-PCR

## Sheet: Table S2
Table S2 Basic characteristics of NAC family in Morus atropurpurea.
Subfamily	Transcript ID	Gene Name	Chr location	Start	Stop	Amino acids	Molecular weight (Da)	Theoretical pI	Subcellular location
NAM	GWHTDOOT011115	MaNAC1	Chrom03	1170640	1172411	404	45538.6	6.25	Nuclear
NAP	GWHTDOOT011117	MaNAC2	Chrom03	1235941	1238044	359	40516.7	8.18	Nuclear
NEW CLASS Ⅰ	GWHTDOOT011771	MaNAC3	Chrom03	14020660	14022340	273	31846.1	5.94	Nuclear
NEW CLASS Ⅰ	GWHTDOOT011775	MaNAC4	Chrom03	14134494	14136371	190	22279.4	7.7	Nuclear
NEW CLASS Ⅰ	GWHTDOOT011810	MaNAC5	Chrom03	15085190	15087615	291	33665.7	5.05	Nuclear
NEW CLASS Ⅰ	GWHTDOOT011846	MaNAC6	Chrom03	15499374	15501155	307	35708	5.47	Nuclear
NEW CLASS Ⅰ	GWHTDOOT011847	MaNAC7	Chrom03	15505069	15507232	392	45130.3	4.71	Nuclear
TERN	GWHTDOOT011962	MaNAC8	Chrom03	17111750	17113921	242	26914.8	5.98	Nuclear
TERN	GWHTDOOT011963	MaNAC9	Chrom03	17134711	17137063	286	32038.7	5.78	Nuclear
NEW CLASS Ⅰ	GWHTDOOT012138	MaNAC10	Chrom03	19124750	19126247	209	24471.1	9.05	Nuclear
UnClassified Ⅱ	GWHTDOOT012291	MaNAC11	Chrom03	20690433	20691945	322	36804	7.73	Nuclear
NAP	GWHTDOOT012877	MaNAC12	Chrom04	4587175	4588456	347	38519.2	8.72	Nuclear
ONAC003	GWHTDOOT012991	MaNAC13	Chrom04	5727880	5730851	350	39836.4	6.89	Nuclear
NAC2	GWHTDOOT014794	MaNAC14	Chrom05	2622217	2626781	570	64238.3	4.57	Nuclear
OsNAC7	GWHTDOOT014867	MaNAC15	Chrom05	3256738	3259605	322	36927.2	6.89	Nuclear
NAM	GWHTDOOT015104	MaNAC16	Chrom05	5550554	5555126	379	41879.3	8.96	Nuclear
ONAC003	GWHTDOOT016021	MaNAC17	Chrom05	14503973	14506304	393	43955.2	5.44	Nuclear
ANAC063	GWHTDOOT016229	MaNAC18	Chrom05	16503967	16506211	259	28876.4	7.04	Nuclear
ATAF	GWHTDOOT016582	MaNAC19	Chrom05	19727973	19729558	293	33361.9	7.04	Nuclear
NAM	GWHTDOOT016801	MaNAC20	Chrom05	21595508	21598389	485	54221.2	5.9	Nuclear
OsNAC8	GWHTDOOT017089	MaNAC21	Chrom06	2391782	2396770	407	45861.7	6.92	Nuclear
TERN	GWHTDOOT017107	MaNAC22	Chrom06	2552918	2553954	243	27386.5	5.32	Nuclear
UnClassified Ⅱ	GWHTDOOT018245	MaNAC23	Chrom06	15212483	15213775	343	39144.1	8.03	Nuclear
NAC1	GWHTDOOT019462	MaNAC24	Chrom07	3829615	3834001	326	37279.3	5.79	Nuclear
ONAC22	GWHTDOOT019833	MaNAC25	Chrom07	6578852	6580537	296	33698.8	8.61	Nuclear
NEW CLASS Ⅰ	GWHTDOOT020677	MaNAC26	Chrom07	15476018	15477749	363	41062.9	4.9	Nuclear
NEW CLASS Ⅰ	GWHTDOOT020678	MaNAC27	Chrom07	15480201	15481802	345	39001.5	5.03	Nuclear
NEW CLASS Ⅰ	GWHTDOOT020679	MaNAC28	Chrom07	15488099	15489815	358	40582.2	4.7	Nuclear
NEW CLASS Ⅰ	GWHTDOOT020680	MaNAC29	Chrom07	15492475	15497622	325	37075.8	5.69	Nuclear
NEW CLASS Ⅰ	GWHTDOOT020681	MaNAC30	Chrom07	15500456	15502306	128	14868.1	9.87	Nuclear
UnClassified Ⅰ	GWHTDOOT020736	MaNAC31	Chrom07	16108535	16109958	196	22507.2	5.53	Nuclear
ONAC22	GWHTDOOT021189	MaNAC32	Chrom08	1996957	1999291	369	42644.6	6.83	Nuclear
SENU5	GWHTDOOT021218	MaNAC33	Chrom08	2303063	2307646	433	50039.2	5.38	Nuclear
NAM	GWHTDOOT021731	MaNAC34	Chrom08	7616814	7618174	357	40212.2	8.86	Nuclear
NAC1	GWHTDOOT021745	MaNAC35	Chrom08	7882183	7882780	132	15389.8	10.13	Nuclear
NAC1	GWHTDOOT021751	MaNAC36	Chrom08	7953575	7954183	162	18917.4	7.02	Nuclear
NAC1	GWHTDOOT021794	MaNAC37	Chrom08	8599788	8600383	160	18329.8	6.42	Nuclear
TIP	GWHTDOOT021816	MaNAC38	Chrom08	8931427	8935152	182	20417.1	6.13	Nuclear
NAM	GWHTDOOT022319	MaNAC39	Chrom08	16495599	16498360	338	38095.8	8.26	Nuclear
ANAC011	GWHTDOOT022422	MaNAC40	Chrom08	17739107	17742359	238	27387.5	4.86	Nuclear
NAC1	GWHTDOOT022439	MaNAC41	Chrom09	27043	28092	190	21148	9.54	Nuclear
NAM	GWHTDOOT022620	MaNAC42	Chrom09	2101771	2103710	343	38288.2	7.66	Nuclear
NAP	GWHTDOOT023052	MaNAC43	Chrom09	8794724	8796082	387	42665.6	7.31	Nuclear
ATNAC3	GWHTDOOT023053	MaNAC44	Chrom09	8817901	8819158	344	38366.1	8.9	Nuclear
OsNAC7	GWHTDOOT023367	MaNAC45	Chrom09	12199767	12201359	436	49813.8	6.39	Nuclear
NEW CLASS Ⅱ	GWHTDOOT023402	MaNAC46	Chrom09	12572987	12576248	458	51892.4	8	Nuclear
ANAC001	GWHTDOOT023403	MaNAC47	Chrom09	12580027	12584518	519	57626.2	4.74	Nuclear
ANAC001	GWHTDOOT023407	MaNAC48	Chrom09	12605360	12607980	305	34248.2	5.02	Nuclear
NEW CLASS Ⅱ	GWHTDOOT023409	MaNAC49	Chrom09	12619115	12619845	137	16050.5	9.3	Nuclear
NEW CLASS Ⅱ	GWHTDOOT023410	MaNAC50	Chrom09	12622991	12628657	471	53637.7	5.96	Nuclear
NEW CLASS Ⅱ	GWHTDOOT023411	MaNAC51	Chrom09	12632738	12635552	454	51932.5	6.36	Nuclear
ONAC003	GWHTDOOT023700	MaNAC52	Chrom09	15175499	15179533	474	53265.2	6.57	Nuclear
OsNAC7	GWHTDOOT024040	MaNAC53	Chrom09	17929265	17931885	404	45481.4	7.41	Nuclear
SENU5	GWHTDOOT001937	MaNAC54	Chrom10	531955	533682	253	29031.4	9.55	Nuclear
ONAC003	GWHTDOOT002108	MaNAC55	Chrom10	1670849	1674076	426	47811	4.91	Nuclear
ANAC011	GWHTDOOT002347	MaNAC56	Chrom10	3519073	3524288	705	79763	5.55	Nuclear
ONAC22	GWHTDOOT002377	MaNAC57	Chrom10	3839685	3841586	392	43894.4	6.27	Nuclear
NAM	GWHTDOOT002414	MaNAC58	Chrom10	4209769	4211008	347	39486.2	6.19	Nuclear
ONAC003	GWHTDOOT002937	MaNAC59	Chrom10	9258057	9259662	279	31613.5	8.35	Nuclear
ONAC22	GWHTDOOT003158	MaNAC60	Chrom10	11715949	11718473	312	35805.7	8.9	Nuclear
TIP	GWHTDOOT003734	MaNAC61	Chrom11	950107	954365	582	64560.2	4.95	Nuclear
OsNAC7	GWHTDOOT004184	MaNAC62	Chrom11	4776652	4778877	368	42644.4	6.17	Nuclear
NAC2	GWHTDOOT004938	MaNAC63	Chrom11	12447454	12454091	482	53640.9	6.09	Nuclear
NAC2	GWHTDOOT004939	MaNAC64	Chrom11	12461213	12464917	584	64626	4.56	Nuclear
OsNAC7	GWHTDOOT005207	MaNAC65	Chrom11	15218018	15220254	342	39044.7	6.97	Nuclear
ANAC011	GWHTDOOT005294	MaNAC66	Chrom11	16158627	16162081	346	39405.6	4.83	Nuclear
ANAC011	GWHTDOOT006025	MaNAC67	Chrom12	9009075	9010926	347	39315.7	5.48	Nuclear
TIP	GWHTDOOT006193	MaNAC68	Chrom12	10921912	10926048	772	86039.5	4.71	Nuclear
OsNAC7	GWHTDOOT006220	MaNAC69	Chrom12	11211552	11213570	429	48947.2	6.15	Nuclear
OsNAC7	GWHTDOOT006676	MaNAC70	Chrom12	15191038	15193036	366	42591.6	6.79	Nuclear
OsNAC7	GWHTDOOT006918	MaNAC71	Chrom13	1625016	1627557	376	43051.8	5.67	Nuclear
ONAC22	GWHTDOOT007918	MaNAC72	Chrom13	13224138	13226447	425	47873.4	8.29	Nuclear
ATAF	GWHTDOOT007971	MaNAC73	Chrom13	13742343	13744053	293	34193.4	6.46	Nuclear
UnClassified Ⅰ	GWHTDOOT008049	MaNAC74	Chrom13	14652300	14654289	210	24124.2	4.95	Nuclear
NAC2	GWHTDOOT008081	MaNAC75	Chrom13	14870843	14873324	380	42765.6	4.98	Nuclear
SENU5	GWHTDOOT008178	MaNAC76	Chrom14	561600	562713	277	31561.3	8.78	Nuclear
ONAC22	GWHTDOOT008666	MaNAC77	Chrom14	4650334	4652162	387	43148.3	6.91	Nuclear
NAP	GWHTDOOT008701	MaNAC78	Chrom14	4982203	4983730	294	33782.1	8.3	Nuclear
ONAC003	GWHTDOOT008975	MaNAC79	Chrom14	7645431	7649659	427	48444	5.29	Nuclear

## Sheet: Table S3
Table S3 The number of exons in MaNAC genes.
Gene name	number of exon	Gene name	number of exon
MaNAC1	3	MaNAC41	3
MaNAC2	3	MaNAC42	3
MaNAC3	3	MaNAC43	3
MaNAC4	3	MaNAC44	3
MaNAC5	4	MaNAC45	3
MaNAC6	4	MaNAC46	6
MaNAC7	3	MaNAC47	8
MaNAC8	3	MaNAC48	6
MaNAC9	3	MaNAC49	3
MaNAC10	3	MaNAC50	6
MaNAC11	2	MaNAC51	6
MaNAC12	3	MaNAC52	6
MaNAC13	3	MaNAC53	3
MaNAC14	5	MaNAC54	3
MaNAC15	3	MaNAC55	6
MaNAC16	3	MaNAC56	6
MaNAC17	5	MaNAC57	3
MaNAC18	3	MaNAC58	3
MaNAC19	3	MaNAC59	3
MaNAC20	3	MaNAC60	3
MaNAC21	4	MaNAC61	7
MaNAC22	3	MaNAC62	3
MaNAC23	3	MaNAC63	3
MaNAC24	3	MaNAC64	6
MaNAC25	3	MaNAC65	3
MaNAC26	3	MaNAC66	4
MaNAC27	2	MaNAC67	4
MaNAC28	3	MaNAC68	8
MaNAC29	3	MaNAC69	3
MaNAC30	3	MaNAC70	3
MaNAC31	3	MaNAC71	3
MaNAC32	3	MaNAC72	3
MaNAC33	5	MaNAC73	3
MaNAC34	3	MaNAC74	3
MaNAC35	3	MaNAC75	4
MaNAC36	2	MaNAC76	3
MaNAC37	2	MaNAC77	3
MaNAC38	4	MaNAC78	3
MaNAC39	3	MaNAC79	6
MaNAC40	3
Average number of exons	3.63
Mode of exon	3
Minimum number of exons	2
Maximum number of exons	8
Total number of exons	287

## Sheet: Table S4
Table S4 Cis-elements in the promoter of MaNAC genes.
Gene	Element	Sequence	Site	Length	Chain	Element function	Group
MaNAC1	GT1-motif	GGTTAAT	841	7	-	light responsive element	Light
MaNAC1	GT1-motif	GGTTAA	842	6	-	light responsive element	Light
MaNAC1	GATA-motif	AAGGATAAGG	365	9	+	part of a light responsive element	Light
MaNAC1	TATC-box	TATCCCA	1103	7	-	cis-acting element involved in gibberellin-responsiveness	Gibberellin
MaNAC1	G-Box	CACGTT	132	6	-	cis-acting regulatory element involved in light responsiveness	Light
MaNAC1	TGACG-motif	TGACG	1160	5	-	cis-acting regulatory element involved in the MeJA-responsiveness	Methyl jasmonate
MaNAC1	TGA-element	AACGAC	697	6	+	auxin-responsive element	Auxin
MaNAC1	TGA-element	AACGAC	1084	6	-	auxin-responsive element	Auxin
MaNAC1	MBS	CAACTG	338	6	+	MYB binding site involved in drought-inducibility	Drought
MaNAC1	LTR	CCGAAA	424	6	+	cis-acting element involved in low-temperature responsiveness	Low-temperature
MaNAC1	LTR	CCGAAA	1178	6	-	cis-acting element involved in low-temperature responsiveness	Low-temperature
MaNAC1	ABRE	AACCCGG	94	7	-	cis-acting element involved in the abscisic acid responsiveness	Abscisic acid
MaNAC1	ABRE	ACGTG	133	5	+	cis-acting element involved in the abscisic acid responsiveness	Abscisic acid
MaNAC1	ABRE	AACCCGG	931	7	-	cis-acting element involved in the abscisic acid responsiveness	Abscisic acid
MaNAC1	CGTCA-motif	CGTCA	1160	5	+	cis-acting regulatory element involved in the MeJA-responsiveness	Methyl jasmonate
MaNAC1	O2-site	GATGACATGG	1096	9	+	cis-acting regulatory element involved in zein metabolism regulation	Zein metabolism regulation
MaNAC1	ATCT-motif	AATCTAATCC	923	9	+	part of a conserved DNA module involved in light responsiveness	Light
MaNAC2	MRE	AACCTAA	35	7	-	MYB binding site involved in light responsiveness	Light
MaNAC2	GATA-motif	GATAGGA	211	7	+	part of a light responsive element	Light
MaNAC2	TC-rich repeats	GTTTTCTTAC	968	9	+	cis-acting element involved in defense and stress responsiveness	Defense and stress
MaNAC2	A-box	CCGTCC	278	6	-	cis-acting regulatory element	Cis-acting regulatory
MaNAC2	ATC-motif	AGTAATCT	700	8	+	part of a conserved DNA module involved in light responsiveness	Light
MaNAC2	MBS	CAACTG	1021	6	-	MYB binding site involved in drought-inducibility	Drought
MaNAC2	LTR	CCGAAA	943	6	+	cis-acting element involved in low-temperature responsiveness	Low-temperature
MaNAC3	CGTCA-motif	CGTCA	105	5	+	cis-acting regulatory element involved in the MeJA-responsiveness	Methyl jasmonate
MaNAC3	CGTCA-motif	CGTCA	695	5	-	cis-acting regulatory element involved in the MeJA-responsiveness	Methyl jasmonate
MaNAC3	CGTCA-motif	CGTCA	790	5	+	cis-acting regulatory element involved in the MeJA-responsiveness	Methyl jasmonate
MaNAC3	G-Box	CACGTT	247	6	-	cis-acting regulatory element involved in light responsiveness	Light
MaNAC3	TGACG-motif	TGACG	105	5	-	cis-acting regulatory element involved in the MeJA-responsiveness	Methyl jasmonate
MaNAC3	TGACG-motif	TGACG	695	5	+	cis-acting regulatory element involved in the MeJA-responsiveness	Methyl jasmonate
MaNAC3	TGACG-motif	TGACG	790	5	-	cis-acting regulatory element involved in the MeJA-responsiveness	Methyl jasmonate
MaNAC3	ABRE	ACGTG	248	5	+	cis-acting element involved in the abscisic acid responsiveness	Abscisic acid
MaNAC3	Box 4	ATTAAT	562	6	-	part of a conserved DNA module involved in light responsiveness	Light
MaNAC3	O2-site	GATGACATGG	676	9	-	cis-acting regulatory element involved in zein metabolism regulation	Zein metabolism regulation
MaNAC3	CAT-box	GCCACT	534	6	-	cis-acting regulatory element related to meristem expression	Meristem expression
MaNAC4	MBS	CAACTG	466	6	+	MYB binding site involved in drought-inducibility	Drought
MaNAC4	TGACG-motif	TGACG	117	5	-	cis-acting regulatory element involved in the MeJA-responsiveness	Methyl jasmonate
MaNAC4	TGACG-motif	TGACG	347	5	+	cis-acting regulatory element involved in the MeJA-responsiveness	Methyl jasmonate
MaNAC4	chs-CMA1a	TTACTTAA	316	8	+	part of a light responsive element	Light
MaNAC4	CGTCA-motif	CGTCA	117	5	+	cis-acting regulatory element involved in the MeJA-responsiveness	Methyl jasmonate
MaNAC4	CGTCA-motif	CGTCA	347	5	-	cis-acting regulatory element involved in the MeJA-responsiveness	Methyl jasmonate
MaNAC5	TGACG-motif	TGACG	144	5	+	cis-acting regulatory element involved in the MeJA-responsiveness	Methyl jasmonate
MaNAC5	TGACG-motif	TGACG	540	5	+	cis-acting regulatory element involved in the MeJA-responsiveness	Methyl jasmonate
MaNAC5	CGTCA-motif	CGTCA	144	5	-	cis-acting regulatory element involved in the MeJA-responsiveness	Methyl jasmonate
MaNAC5	CGTCA-motif	CGTCA	540	5	-	cis-acting regulatory element involved in the MeJA-responsiveness	Methyl jasmonate
MaNAC6	TGACG-motif	TGACG	564	5	+	cis-acting regulatory element involved in the MeJA-responsiveness	Methyl jasmonate
MaNAC6	TGACG-motif	TGACG	892	5	-	cis-acting regulatory element involved in the MeJA-responsiveness	Methyl jasmonate
MaNAC6	CGTCA-motif	CGTCA	564	5	-	cis-acting regulatory element involved in the MeJA-responsiveness	Methyl jasmonate
MaNAC6	CGTCA-motif	CGTCA	892	5	+	cis-acting regulatory element involved in the MeJA-responsiveness	Methyl jasmonate
MaNAC6	GARE-motif	TCTGTTG	5	7	-	gibberellin-responsive element	Gibberellin
MaNAC6	GCN4_motif	TGAGTCA	837	7	+	cis-regulatory element involved in endosperm expression	Endosperm expression
MaNAC6	MBS	CAACTG	62	6	+	MYB binding site involved in drought-inducibility	Drought
MaNAC7	TGACG-motif	TGACG	168	5	+	cis-acting regulatory element involved in the MeJA-responsiveness	Methyl jasmonate
MaNAC7	TGACG-motif	TGACG	564	5	+	cis-acting regulatory element involved in the MeJA-responsiveness	Methyl jasmonate
MaNAC7	TGACG-motif	TGACG	882	5	+	cis-acting regulatory element involved in the MeJA-responsiveness	Methyl jasmonate
MaNAC7	TGACG-motif	TGACG	1147	5	-	cis-acting regulatory element involved in the MeJA-responsiveness	Methyl jasmonate
MaNAC7	CGTCA-motif	CGTCA	168	5	-	cis-acting regulatory element involved in the MeJA-responsiveness	Methyl jasmonate
MaNAC7	CGTCA-motif	CGTCA	564	5	-	cis-acting regulatory element involved in the MeJA-responsiveness	Methyl jasmonate
MaNAC7	CGTCA-motif	CGTCA	882	5	-	cis-acting regulatory element involved in the MeJA-responsiveness	Methyl jasmonate
MaNAC7	CGTCA-motif	CGTCA	1147	5	+	cis-acting regulatory element involved in the MeJA-responsiveness	Methyl jasmonate
MaNAC7	GCN4_motif	TGAGTCA	1092	7	+	cis-regulatory element involved in endosperm expression	Endosperm expression
MaNAC7	MBS	CAACTG	62	6	+	MYB binding site involved in drought-inducibility	Drought
MaNAC7	TCA-element	TCAGAAGAGG	926	9	-	cis-acting element involved in salicylic acid responsiveness	Salicylic acid
MaNAC7	TCA-element	TCAGAAGAGG	995	9	-	cis-acting element involved in salicylic acid responsiveness	Salicylic acid
MaNAC8	Sp1	GGGCGG	162	6	+	light responsive element	Light
MaNAC8	ARE	AAACCA	242	6	-	cis-acting regulatory element essential for the anaerobic induction	Anaerobic
MaNAC8	MBS	CAACTG	341	6	+	MYB binding site involved in drought-inducibility	Drought
MaNAC8	ABRE	AACCCGG	129	7	+	cis-acting element involved in the abscisic acid responsiveness	Abscisic acid
MaNAC8	Box 4	ATTAAT	493	6	-	part of a conserved DNA module involved in light responsiveness	Light
MaNAC8	TGACG-motif	TGACG	538	5	-	cis-acting regulatory element involved in the MeJA-responsiveness	Methyl jasmonate
MaNAC8	TCCC-motif	TCTCCCT	138	7	-	part of a light responsive element	Light
MaNAC8	CGTCA-motif	CGTCA	538	5	+	cis-acting regulatory element involved in the MeJA-responsiveness	Methyl jasmonate
MaNAC9	CGTCA-motif	CGTCA	664	5	+	cis-acting regulatory element involved in the MeJA-responsiveness	Methyl jasmonate
MaNAC9	TCCC-motif	TCTCCCT	264	7	-	part of a light responsive element	Light
MaNAC9	GARE-motif	TCTGTTG	62	7	-	gibberellin-responsive element	Gibberellin
MaNAC9	ATCT-motif	AATCTAATCC	47	9	-	part of a conserved DNA module involved in light responsiveness	Light
MaNAC9	TGACG-motif	TGACG	664	5	-	cis-acting regulatory element involved in the MeJA-responsiveness	Methyl jasmonate
MaNAC9	Box 4	ATTAAT	619	6	-	part of a conserved DNA module involved in light responsiveness	Light
MaNAC9	Sp1	GGGCGG	288	6	+	light responsive element	Light
MaNAC9	MBS	CAACTG	467	6	+	MYB binding site involved in drought-inducibility	Drought
MaNAC9	ARE	AAACCA	368	6	-	cis-acting regulatory element essential for the anaerobic induction	Anaerobic
MaNAC10	CAT-box	GCCACT	87	6	+	cis-acting regulatory element related to meristem expression	Meristem expression
MaNAC10	Box 4	ATTAAT	562	6	-	part of a conserved DNA module involved in light responsiveness	Light
MaNAC10	TCA-element	CCATCTTTTT	301	9	-	cis-acting element involved in salicylic acid responsiveness	Salicylic acid
MaNAC10	TCA-element	CCATCTTTTT	427	9	-	cis-acting element involved in salicylic acid responsiveness	Salicylic acid
MaNAC10	CCAAT-box	CAACGG	499	6	+	MYBHv1 binding site	MYB-relevant
MaNAC10	TGACG-motif	TGACG	39	5	+	cis-acting regulatory element involved in the MeJA-responsiveness	Methyl jasmonate
MaNAC10	TGACG-motif	TGACG	105	5	-	cis-acting regulatory element involved in the MeJA-responsiveness	Methyl jasmonate
MaNAC10	TGACG-motif	TGACG	117	5	+	cis-acting regulatory element involved in the MeJA-responsiveness	Methyl jasmonate
MaNAC10	I-box	cCATATCCAAT	239	10	+	part of a light responsive element	Light
MaNAC10	CGTCA-motif	CGTCA	39	5	-	cis-acting regulatory element involved in the MeJA-responsiveness	Methyl jasmonate
MaNAC10	CGTCA-motif	CGTCA	105	5	+	cis-acting regulatory element involved in the MeJA-responsiveness	Methyl jasmonate
MaNAC10	CGTCA-motif	CGTCA	117	5	-	cis-acting regulatory element involved in the MeJA-responsiveness	Methyl jasmonate
MaNAC11	MBS	CAACTG	46	6	-	MYB binding site involved in drought-inducibility	Drought
MaNAC11	ARE	AAACCA	226	6	-	cis-acting regulatory element essential for the anaerobic induction	Anaerobic
MaNAC11	Box 4	ATTAAT	799	6	-	part of a conserved DNA module involved in light responsiveness	Light
MaNAC11	TGACG-motif	TGACG	635	5	-	cis-acting regulatory element involved in the MeJA-responsiveness	Methyl jasmonate
MaNAC11	TATC-box	TATCCCA	868	7	-	cis-acting element involved in gibberellin-responsiveness	Gibberellin
MaNAC11	GATA-motif	GATAGGA	247	7	+	part of a light responsive element	Light
MaNAC11	TGA-element	AACGAC	121	6	-	auxin-responsive element	Auxin
MaNAC11	TGA-element	AACGAC	756	6	+	auxin-responsive element	Auxin
MaNAC11	TGA-element	AACGAC	863	6	-	auxin-responsive element	Auxin
MaNAC11	P-box	CCTTTTG	401	7	-	gibberellin-responsive element	Gibberellin
MaNAC11	CGTCA-motif	CGTCA	635	5	+	cis-acting regulatory element involved in the MeJA-responsiveness	Methyl jasmonate
MaNAC11	AE-box	AGAAACAA	112	8	+	part of a module for light response	Light
MaNAC12	LTR	CCGAAA	637	6	+	cis-acting element involved in low-temperature responsiveness	Low-temperature
MaNAC12	MBS	CAACTG	399	6	+	MYB binding site involved in drought-inducibility	Drought
MaNAC12	ARE	AAACCA	359	6	-	cis-acting regulatory element essential for the anaerobic induction	Anaerobic
MaNAC12	ARE	AAACCA	395	6	+	cis-acting regulatory element essential for the anaerobic induction	Anaerobic
MaNAC12	TGACG-motif	TGACG	20	5	-	cis-acting regulatory element involved in the MeJA-responsiveness	Methyl jasmonate
MaNAC12	TGACG-motif	TGACG	317	5	+	cis-acting regulatory element involved in the MeJA-responsiveness	Methyl jasmonate
MaNAC12	TGACG-motif	TGACG	345	5	-	cis-acting regulatory element involved in the MeJA-responsiveness	Methyl jasmonate
MaNAC12	GATA-motif	GATAGGA	232	7	+	part of a light responsive element	Light
MaNAC12	TGA-element	AACGAC	85	6	-	auxin-responsive element	Auxin
MaNAC12	TGA-element	AACGAC	785	6	+	auxin-responsive element	Auxin
MaNAC12	CGTCA-motif	CGTCA	20	5	+	cis-acting regulatory element involved in the MeJA-responsiveness	Methyl jasmonate
MaNAC12	CGTCA-motif	CGTCA	317	5	-	cis-acting regulatory element involved in the MeJA-responsiveness	Methyl jasmonate
MaNAC12	CGTCA-motif	CGTCA	345	5	+	cis-acting regulatory element involved in the MeJA-responsiveness	Methyl jasmonate
MaNAC13	Box 4	ATTAAT	40	6	+	part of a conserved DNA module involved in light responsiveness	Light
MaNAC13	ARE	AAACCA	611	6	+	cis-acting regulatory element essential for the anaerobic induction	Anaerobic
MaNAC13	MBS	CAACTG	245	6	+	MYB binding site involved in drought-inducibility	Drought
MaNAC13	MBS	CAACTG	615	6	+	MYB binding site involved in drought-inducibility	Drought
MaNAC13	TGA-element	AACGAC	993	6	-	auxin-responsive element	Auxin
MaNAC13	GT1-motif	GGTTAA	468	6	+	light responsive element	Light
MaNAC13	GT1-motif	GGTTAAT	1008	7	-	light responsive element	Light
MaNAC13	GT1-motif	GGTTAA	1009	6	-	light responsive element	Light
MaNAC13	TGACG-motif	TGACG	135	5	+	cis-acting regulatory element involved in the MeJA-responsiveness	Methyl jasmonate
MaNAC13	TGACG-motif	TGACG	534	5	-	cis-acting regulatory element involved in the MeJA-responsiveness	Methyl jasmonate
MaNAC13	TGACG-motif	TGACG	984	5	+	cis-acting regulatory element involved in the MeJA-responsiveness	Methyl jasmonate
MaNAC13	TCA-element	CCATCTTTTT	659	10	-	cis-acting element involved in salicylic acid responsiveness	Salicylic acid
MaNAC13	TCCC-motif	TCTCCCT	341	7	-	part of a light responsive element	Light
MaNAC13	CGTCA-motif	CGTCA	135	5	-	cis-acting regulatory element involved in the MeJA-responsiveness	Methyl jasmonate
MaNAC13	CGTCA-motif	CGTCA	534	5	+	cis-acting regulatory element involved in the MeJA-responsiveness	Methyl jasmonate
MaNAC13	CGTCA-motif	CGTCA	984	5	-	cis-acting regulatory element involved in the MeJA-responsiveness	Methyl jasmonate
MaNAC13	CCAAT-box	CAACGG	537	6	+	MYBHv1 binding site	MYB-relevant
MaNAC14	I-box	atGATAAGGTC	641	10	+	part of a light responsive element	Light
MaNAC14	GATA-motif	GATAGGA	247	7	+	part of a light responsive element	Light
MaNAC14	TGACG-motif	TGACG	648	5	-	cis-acting regulatory element involved in the MeJA-responsiveness	Methyl jasmonate
MaNAC14	TGACG-motif	TGACG	1404	5	+	cis-acting regulatory element involved in the MeJA-responsiveness	Methyl jasmonate
MaNAC14	GT1-motif	GGTTAA	1082	6	+	light responsive element	Light
MaNAC14	CAT-box	GCCACT	50	6	-	cis-acting regulatory element related to meristem expression	Meristem expression
MaNAC14	ARE	AAACCA	2	6	-	cis-acting regulatory element essential for the anaerobic induction	Anaerobic
MaNAC14	ARE	AAACCA	368	6	-	cis-acting regulatory element essential for the anaerobic induction	Anaerobic
MaNAC14	ARE	AAACCA	1272	6	+	cis-acting regulatory element essential for the anaerobic induction	Anaerobic
MaNAC14	ARE	AAACCA	1426	6	-	cis-acting regulatory element essential for the anaerobic induction	Anaerobic
MaNAC14	MBS	CAACTG	347	6	-	MYB binding site involved in drought-inducibility	Drought
MaNAC14	MBS	CAACTG	1241	6	+	MYB binding site involved in drought-inducibility	Drought
MaNAC14	P-box	CCTTTTG	1189	7	+	gibberellin-responsive element	Gibberellin
MaNAC14	G-box	CACGAC	383	6	-	cis-acting regulatory element involved in light responsiveness	Light
MaNAC14	CGTCA-motif	CGTCA	648	5	+	cis-acting regulatory element involved in the MeJA-responsiveness	Methyl jasmonate
MaNAC14	CGTCA-motif	CGTCA	1404	5	-	cis-acting regulatory element involved in the MeJA-responsiveness	Methyl jasmonate
MaNAC15	MBS	CAACTG	230	6	+	MYB binding site involved in drought-inducibility	Drought
MaNAC15	LTR	CCGAAA	791	6	+	cis-acting element involved in low-temperature responsiveness	Low-temperature
MaNAC15	circadian	CAAAGATATC	919	9	+	cis-acting regulatory element involved in circadian control	Circadian control
MaNAC15	ARE	AAACCA	942	6	+	cis-acting regulatory element essential for the anaerobic induction	Anaerobic
MaNAC15	Box 4	ATTAAT	589	6	-	part of a conserved DNA module involved in light responsiveness	Light
MaNAC15	TGACG-motif	TGACG	728	5	+	cis-acting regulatory element involved in the MeJA-responsiveness	Methyl jasmonate
MaNAC15	TGACG-motif	TGACG	905	5	-	cis-acting regulatory element involved in the MeJA-responsiveness	Methyl jasmonate
MaNAC15	TATC-box	TATCCCA	148	7	-	cis-acting element involved in gibberellin-responsiveness	Gibberellin
MaNAC15	TGA-element	AACGAC	772	6	+	auxin-responsive element	Auxin
MaNAC15	TGA-element	AACGAC	879	6	-	auxin-responsive element	Auxin
MaNAC15	A-box	CCGTCC	709	6	+	cis-acting regulatory element	Cis-acting regulatory
MaNAC15	CCAAT-box	CAACGG	363	6	+	MYBHv1 binding site	MYB-relevant
MaNAC15	P-box	CCTTTTG	434	7	-	gibberellin-responsive element	Gibberellin
MaNAC15	CGTCA-motif	CGTCA	728	5	-	cis-acting regulatory element involved in the MeJA-responsiveness	Methyl jasmonate
MaNAC15	CGTCA-motif	CGTCA	905	5	+	cis-acting regulatory element involved in the MeJA-responsiveness	Methyl jasmonate
MaNAC15	MRE	AACCTAA	32	7	-	MYB binding site involved in light responsiveness	Light
MaNAC16	RY-element	CATGCATG	456	8	+	cis-acting regulatory element involved in seed-specific regulation	Seed-specific regulation
MaNAC16	G-box	GCCACGTGGA	636	9	+	cis-acting regulatory element involved in light responsiveness	Light
MaNAC16	TCCC-motif	TCTCCCT	420	7	-	part of a light responsive element	Light
MaNAC16	CGTCA-motif	CGTCA	758	5	+	cis-acting regulatory element involved in the MeJA-responsiveness	Methyl jasmonate
MaNAC16	CCAAT-box	CAACGG	628	6	-	MYBHv1 binding site	MYB-relevant
MaNAC16	ABRE	ACGTG	1094	5	+	cis-acting element involved in the abscisic acid responsiveness	Abscisic acid
MaNAC16	CAT-box	GCCACT	636	6	+	cis-acting regulatory element related to meristem expression	Meristem expression
MaNAC16	Sp1	GGGCGG	734	6	+	light responsive element	Light
MaNAC16	Sp1	GGGCGG	906	6	-	light responsive element	Light
MaNAC16	ARE	AAACCA	407	6	-	cis-acting regulatory element essential for the anaerobic induction	Anaerobic
MaNAC16	ARE	AAACCA	443	6	+	cis-acting regulatory element essential for the anaerobic induction	Anaerobic
MaNAC16	ARE	AAACCA	515	6	-	cis-acting regulatory element essential for the anaerobic induction	Anaerobic
MaNAC16	TCT-motif	TCTTAC	301	6	-	part of a light responsive element	Light
MaNAC16	LTR	CCGAAA	103	6	-	cis-acting element involved in low-temperature responsiveness	Low-temperature
MaNAC16	LTR	CCGAAA	672	6	+	cis-acting element involved in low-temperature responsiveness	Low-temperature
MaNAC16	LTR	CCGAAA	857	6	-	cis-acting element involved in low-temperature responsiveness	Low-temperature
MaNAC16	MBS	CAACTG	447	6	+	MYB binding site involved in drought-inducibility	Drought
MaNAC16	GC-motif	CCCCCG	701	6	+	enhancer-like element involved in anoxic specific inducibility	Anaerobic
MaNAC16	GATA-motif	AAGGATAAGG	19	9	+	part of a light responsive element	Light
MaNAC16	TGACG-motif	TGACG	758	5	-	cis-acting regulatory element involved in the MeJA-responsiveness	Methyl jasmonate
MaNAC16	G-Box	CACGTT	1093	6	-	cis-acting regulatory element involved in light responsiveness	Light
MaNAC17	MBS	CAACTG	875	6	+	MYB binding site involved in drought-inducibility	Drought
MaNAC17	TCT-motif	TCTTAC	610	6	-	part of a light responsive element	Light
MaNAC17	TCT-motif	TCTTAC	1002	6	+	part of a light responsive element	Light
MaNAC17	ARE	AAACCA	169	6	-	cis-acting regulatory element essential for the anaerobic induction	Anaerobic
MaNAC17	O2-site	GATGACATGG	1090	9	+	cis-acting regulatory element involved in zein metabolism regulation	Zein metabolism regulation
MaNAC17	TCA-element	TCAGAAGAGG	1105	9	+	cis-acting element involved in salicylic acid responsiveness	Salicylic acid
MaNAC17	Gap-box	CAAATGAA(A/G)A	926	9.5	+	part of a light responsive element	Light
MaNAC17	TGACG-motif	TGACG	257	5	-	cis-acting regulatory element involved in the MeJA-responsiveness	Methyl jasmonate
MaNAC17	TGACG-motif	TGACG	544	5	-	cis-acting regulatory element involved in the MeJA-responsiveness	Methyl jasmonate
MaNAC17	GATA-motif	GATAGGA	1114	7	+	part of a light responsive element	Light
MaNAC17	CGTCA-motif	CGTCA	257	5	+	cis-acting regulatory element involved in the MeJA-responsiveness	Methyl jasmonate
MaNAC17	CGTCA-motif	CGTCA	544	5	+	cis-acting regulatory element involved in the MeJA-responsiveness	Methyl jasmonate
MaNAC18	TGA-element	AACGAC	21	6	-	auxin-responsive element	Auxin
MaNAC18	TGACG-motif	TGACG	559	5	-	cis-acting regulatory element involved in the MeJA-responsiveness	Methyl jasmonate
MaNAC18	G-Box	CACGTG	189	6	+	cis-acting regulatory element involved in light responsiveness	Light
MaNAC18	ABRE	CACGTG	189	6	+	cis-acting element involved in the abscisic acid responsiveness	Abscisic acid
MaNAC18	ABRE	ACGTG	190	5	+	cis-acting element involved in the abscisic acid responsiveness	Abscisic acid
MaNAC18	CAT-box	GCCACT	77	6	+	cis-acting regulatory element related to meristem expression	Meristem expression
MaNAC18	Sp1	GGGCGG	251	6	+	light responsive element	Light
MaNAC18	ARE	AAACCA	519	6	-	cis-acting regulatory element essential for the anaerobic induction	Anaerobic
MaNAC18	LTR	CCGAAA	548	6	-	cis-acting element involved in low-temperature responsiveness	Low-temperature
MaNAC18	G-box	CACGTG	189	6	+	cis-acting regulatory element involved in light responsiveness	Light
MaNAC18	TCCC-motif	TCTCCCT	259	7	-	part of a light responsive element	Light
MaNAC18	CGTCA-motif	CGTCA	559	5	+	cis-acting regulatory element involved in the MeJA-responsiveness	Methyl jasmonate
MaNAC18	CCAAT-box	CAACGG	774	6	-	MYBHv1 binding site	MYB-relevant
MaNAC19	A-box	CCGTCC	104	6	+	cis-acting regulatory element	Cis-acting regulatory
MaNAC19	CGTCA-motif	CGTCA	396	5	-	cis-acting regulatory element involved in the MeJA-responsiveness	Methyl jasmonate
MaNAC19	CGTCA-motif	CGTCA	557	5	-	cis-acting regulatory element involved in the MeJA-responsiveness	Methyl jasmonate
MaNAC19	G-box	CACGTC	397	6	-	cis-acting regulatory element involved in light responsiveness	Light
MaNAC19	G-box	CACGTC	633	6	+	cis-acting regulatory element involved in light responsiveness	Light
MaNAC19	G-box	CACGTG	682	6	-	cis-acting regulatory element involved in light responsiveness	Light
MaNAC19	G-box	CACGTG	702	6	-	cis-acting regulatory element involved in light responsiveness	Light
MaNAC19	P-box	CCTTTTG	875	7	+	gibberellin-responsive element	Gibberellin
MaNAC19	CCAAT-box	CAACGG	44	6	+	MYBHv1 binding site	MYB-relevant
MaNAC19	CCAAT-box	CAACGG	576	6	+	MYBHv1 binding site	MYB-relevant
MaNAC19	CCAAT-box	CAACGG	841	6	-	MYBHv1 binding site	MYB-relevant
MaNAC19	ABRE	ACGTG	398	5	+	cis-acting element involved in the abscisic acid responsiveness	Abscisic acid
MaNAC19	ABRE	ACGTG	633	5	-	cis-acting element involved in the abscisic acid responsiveness	Abscisic acid
MaNAC19	ABRE	CACGTG	682	6	-	cis-acting element involved in the abscisic acid responsiveness	Abscisic acid
MaNAC19	ABRE	ACGTG	683	5	+	cis-acting element involved in the abscisic acid responsiveness	Abscisic acid
MaNAC19	ABRE	CACGTG	702	6	-	cis-acting element involved in the abscisic acid responsiveness	Abscisic acid
MaNAC19	ABRE	ACGTG	703	5	+	cis-acting element involved in the abscisic acid responsiveness	Abscisic acid
MaNAC19	ARE	AAACCA	326	6	-	cis-acting regulatory element essential for the anaerobic induction	Anaerobic
MaNAC19	ARE	AAACCA	362	6	+	cis-acting regulatory element essential for the anaerobic induction	Anaerobic
MaNAC19	MBS	CAACTG	808	6	-	MYB binding site involved in drought-inducibility	Drought
MaNAC19	CAT-box	GCCACT	728	6	-	cis-acting regulatory element related to meristem expression	Meristem expression
MaNAC19	Sp1	GGGCGG	242	6	+	light responsive element	Light
MaNAC19	Sp1	GGGCGG	816	6	+	light responsive element	Light
MaNAC19	GC-motif	CCCCCG	605	6	-	enhancer-like element involved in anoxic specific inducibility	Anaerobic
MaNAC19	GC-motif	CCCCCG	819	6	-	enhancer-like element involved in anoxic specific inducibility	Anaerobic
MaNAC19	TGACG-motif	TGACG	396	5	+	cis-acting regulatory element involved in the MeJA-responsiveness	Methyl jasmonate
MaNAC19	TGACG-motif	TGACG	557	5	+	cis-acting regulatory element involved in the MeJA-responsiveness	Methyl jasmonate
MaNAC19	G-Box	CACGTG	682	6	-	cis-acting regulatory element involved in light responsiveness	Light
MaNAC19	G-Box	CACGTG	702	6	-	cis-acting regulatory element involved in light responsiveness	Light
MaNAC20	MBS	CAACTG	817	6	+	MYB binding site involved in drought-inducibility	Drought
MaNAC20	ARE	AAACCA	596	6	+	cis-acting regulatory element essential for the anaerobic induction	Anaerobic
MaNAC20	ARE	AAACCA	762	6	+	cis-acting regulatory element essential for the anaerobic induction	Anaerobic
MaNAC20	ABRE	CACGTG	468	6	+	cis-acting element involved in the abscisic acid responsiveness	Abscisic acid
MaNAC20	ABRE	ACGTG	469	5	+	cis-acting element involved in the abscisic acid responsiveness	Abscisic acid
MaNAC20	TC-rich repeats	ATTCTCTAAC	1406	9	+	cis-acting element involved in defense and stress responsiveness	Defense and stress
MaNAC20	Box 4	ATTAAT	714	6	+	part of a conserved DNA module involved in light responsiveness	Light
MaNAC20	G-Box	CACGTG	468	6	+	cis-acting regulatory element involved in light responsiveness	Light
MaNAC20	TGACG-motif	TGACG	341	5	-	cis-acting regulatory element involved in the MeJA-responsiveness	Methyl jasmonate
MaNAC20	TGACG-motif	TGACG	463	5	-	cis-acting regulatory element involved in the MeJA-responsiveness	Methyl jasmonate
MaNAC20	TGACG-motif	TGACG	1043	5	-	cis-acting regulatory element involved in the MeJA-responsiveness	Methyl jasmonate
MaNAC20	GC-motif	CCCCCG	290	6	-	enhancer-like element involved in anoxic specific inducibility	Anaerobic
MaNAC20	GT1-motif	GGTTAA	269	6	+	light responsive element	Light
MaNAC20	4cl-CMA2b	TCTCACCAACCACA	938	13	+	light responsive element	Light
MaNAC20	RY-element	CATGCATG	426	8	+	cis-acting regulatory element involved in seed-specific regulation	Seed-specific regulation
MaNAC20	CCAAT-box	CAACGG	263	6	+	MYBHv1 binding site	MYB-relevant
MaNAC20	CCAAT-box	CAACGG	287	6	+	MYBHv1 binding site	MYB-relevant
MaNAC20	CCAAT-box	CAACGG	1264	6	-	MYBHv1 binding site	MYB-relevant
MaNAC20	G-box	CACGTG	468	6	+	cis-acting regulatory element involved in light responsiveness	Light
MaNAC20	CGTCA-motif	CGTCA	341	5	+	cis-acting regulatory element involved in the MeJA-responsiveness	Methyl jasmonate
MaNAC20	CGTCA-motif	CGTCA	463	5	+	cis-acting regulatory element involved in the MeJA-responsiveness	Methyl jasmonate
MaNAC20	CGTCA-motif	CGTCA	1043	5	+	cis-acting regulatory element involved in the MeJA-responsiveness	Methyl jasmonate
MaNAC20	MRE	AACCTAA	920	7	+	MYB binding site involved in light responsiveness	Light
MaNAC20	GARE-motif	TCTGTTG	86	7	-	gibberellin-responsive element	Gibberellin
MaNAC21	TCA-element	CCATCTTTTT	112	9	-	cis-acting element involved in salicylic acid responsiveness	Salicylic acid
MaNAC21	TCA-element	TCAGAAGAGG	1120	9	-	cis-acting element involved in salicylic acid responsiveness	Salicylic acid
MaNAC21	CGTCA-motif	CGTCA	735	5	-	cis-acting regulatory element involved in the MeJA-responsiveness	Methyl jasmonate
MaNAC21	CGTCA-motif	CGTCA	789	5	-	cis-acting regulatory element involved in the MeJA-responsiveness	Methyl jasmonate
MaNAC21	MRE	AACCTAA	65	7	-	MYB binding site involved in light responsiveness	Light
MaNAC21	MRE	AACCTAA	289	7	-	MYB binding site involved in light responsiveness	Light
MaNAC21	G-box	CACGAC	380	6	-	cis-acting regulatory element involved in light responsiveness	Light
MaNAC21	P-box	CCTTTTG	724	7	-	gibberellin-responsive element	Gibberellin
MaNAC21	CCAAT-box	CAACGG	826	6	-	MYBHv1 binding site	MYB-relevant
MaNAC21	MBS	CAACTG	281	6	+	MYB binding site involved in drought-inducibility	Drought
MaNAC21	LTR	CCGAAA	388	6	+	cis-acting element involved in low-temperature responsiveness	Low-temperature
MaNAC21	TCT-motif	TCTTAC	272	6	-	part of a light responsive element	Light
MaNAC21	TCT-motif	TCTTAC	1214	6	+	part of a light responsive element	Light
MaNAC21	CAT-box	GCCACT	304	6	+	cis-acting regulatory element related to meristem expression	Meristem expression
MaNAC21	TGACG-motif	TGACG	735	5	+	cis-acting regulatory element involved in the MeJA-responsiveness	Methyl jasmonate
MaNAC21	TGACG-motif	TGACG	789	5	+	cis-acting regulatory element involved in the MeJA-responsiveness	Methyl jasmonate
MaNAC21	AAAC-motif	CAATCAAAACCT	675	11	+	light responsive element	Light
MaNAC21	I-box	TGATAATGT	776	9	-	part of a light responsive element	Light
MaNAC22	O2-site	GATGATGTGG	535	9	-	cis-acting regulatory element involved in zein metabolism regulation	Zein metabolism regulation
MaNAC22	TCCC-motif	TCTCCCT	234	7	-	part of a light responsive element	Light
MaNAC22	CGTCA-motif	CGTCA	549	5	-	cis-acting regulatory element involved in the MeJA-responsiveness	Methyl jasmonate
MaNAC22	G-box	TACGTG	475	6	+	cis-acting regulatory element involved in light responsiveness	Light
MaNAC22	ARE	AAACCA	50	6	-	cis-acting regulatory element essential for the anaerobic induction	Anaerobic
MaNAC22	ARE	AAACCA	193	6	-	cis-acting regulatory element essential for the anaerobic induction	Anaerobic
MaNAC22	ARE	AAACCA	338	6	-	cis-acting regulatory element essential for the anaerobic induction	Anaerobic
MaNAC22	LTR	CCGAAA	608	6	+	cis-acting element involved in low-temperature responsiveness	Low-temperature
MaNAC22	ATC-motif	TGCTATCCG	305	9	-	part of a conserved DNA module involved in light responsiveness	Light
MaNAC22	ABRE	AACCCGG	16	7	-	cis-acting element involved in the abscisic acid responsiveness	Abscisic acid
MaNAC22	ABRE	ACGTG	476	5	+	cis-acting element involved in the abscisic acid responsiveness	Abscisic acid
MaNAC22	GC-motif	CCCCCG	640	6	+	enhancer-like element involved in anoxic specific inducibility	Anaerobic
MaNAC22	TGACG-motif	TGACG	549	5	+	cis-acting regulatory element involved in the MeJA-responsiveness	Methyl jasmonate
MaNAC23	ABRE	AACCCGG	501	7	-	cis-acting element involved in the abscisic acid responsiveness	Abscisic acid
MaNAC23	ABRE	TACGGTC	763	7	+	cis-acting element involved in the abscisic acid responsiveness	Abscisic acid
MaNAC23	ATCT-motif	AATCTAATCC	283	9	-	part of a conserved DNA module involved in light responsiveness	Light
MaNAC23	CAT-box	GCCACT	301	6	+	cis-acting regulatory element related to meristem expression	Meristem expression
MaNAC23	ARE	AAACCA	60	6	-	cis-acting regulatory element essential for the anaerobic induction	Anaerobic
MaNAC23	circadian	CAAAGATATC	907	9	-	cis-acting regulatory element involved in circadian control	Circadian control
MaNAC23	GCN4_motif	TGAGTCA	438	7	-	cis-regulatory element involved in endosperm expression	Endosperm expression
MaNAC23	TCCC-motif	TCTCCCT	257	7	-	part of a light responsive element	Light
MaNAC23	TCCC-motif	TCTCCCT	1014	7	-	part of a light responsive element	Light
MaNAC23	MRE	AACCTAA	65	7	-	MYB binding site involved in light responsiveness	Light
MaNAC23	MRE	AACCTAA	286	7	-	MYB binding site involved in light responsiveness	Light
MaNAC24	ARE	AAACCA	968	6	-	cis-acting regulatory element essential for the anaerobic induction	Anaerobic
MaNAC24	MBS	CAACTG	590	6	+	MYB binding site involved in drought-inducibility	Drought
MaNAC24	RY-element	CATGCATG	393	8	+	cis-acting regulatory element involved in seed-specific regulation	Seed-specific regulation
MaNAC24	Box 4	ATTAAT	802	6	-	part of a conserved DNA module involved in light responsiveness	Light
MaNAC24	O2-site	GTTGACGTGA	761	9	-	cis-acting regulatory element involved in zein metabolism regulation	Zein metabolism regulation
MaNAC24	MRE	AACCTAA	41	7	-	MYB binding site involved in light responsiveness	Light
MaNAC24	ACE	CTAACGTATT	568	9	+	cis-acting element involved in light responsiveness	Light
MaNAC24	TGA-element	AACGAC	603	6	+	auxin-responsive element	Auxin
MaNAC25	AT-rich element	ATAGAAATCAA	682	10	+	binding site of AT-rich DNA binding protein (ATBP-1)	ATBP-1-binding site
MaNAC25	ABRE	ACGTG	35	5	+	cis-acting element involved in the abscisic acid responsiveness	Abscisic acid
MaNAC25	ABRE	TACGGTC	301	7	-	cis-acting element involved in the abscisic acid responsiveness	Abscisic acid
MaNAC25	CAT-box	GCCACT	24	6	-	cis-acting regulatory element related to meristem expression	Meristem expression
MaNAC25	CAT-box	GCCACT	672	6	-	cis-acting regulatory element related to meristem expression	Meristem expression
MaNAC25	ARE	AAACCA	686	6	+	cis-acting regulatory element essential for the anaerobic induction	Anaerobic
MaNAC25	TCT-motif	TCTTAC	305	6	-	part of a light responsive element	Light
MaNAC25	LTR	CCGAAA	55	6	-	cis-acting element involved in low-temperature responsiveness	Low-temperature
MaNAC25	G-box	CACGTC	34	6	-	cis-acting regulatory element involved in light responsiveness	Light
MaNAC25	GATA-motif	AAGATAAGATT	118	10	+	part of a light responsive element	Light
MaNAC26	ARE	AAACCA	575	6	+	cis-acting regulatory element essential for the anaerobic induction	Anaerobic
MaNAC26	ARE	AAACCA	1010	6	-	cis-acting regulatory element essential for the anaerobic induction	Anaerobic
MaNAC26	ATC-motif	AGTAATCT	188	8	-	part of a conserved DNA module involved in light responsiveness	Light
MaNAC26	LTR	CCGAAA	271	6	+	cis-acting element involved in low-temperature responsiveness	Low-temperature
MaNAC26	G-box	CACGAC	748	6	-	cis-acting regulatory element involved in light responsiveness	Light
MaNAC26	TGA-element	AACGAC	997	6	+	auxin-responsive element	Auxin
MaNAC26	GARE-motif	TCTGTTG	347	7	-	gibberellin-responsive element	Gibberellin
MaNAC26	CGTCA-motif	CGTCA	770	5	-	cis-acting regulatory element involved in the MeJA-responsiveness	Methyl jasmonate
MaNAC26	CGTCA-motif	CGTCA	852	5	-	cis-acting regulatory element involved in the MeJA-responsiveness	Methyl jasmonate
MaNAC26	CGTCA-motif	CGTCA	944	5	-	cis-acting regulatory element involved in the MeJA-responsiveness	Methyl jasmonate
MaNAC26	I-box	atGATAAGGTC	118	10	-	part of a light responsive element	Light
MaNAC26	TGACG-motif	TGACG	770	5	+	cis-acting regulatory element involved in the MeJA-responsiveness	Methyl jasmonate
MaNAC26	TGACG-motif	TGACG	852	5	+	cis-acting regulatory element involved in the MeJA-responsiveness	Methyl jasmonate
MaNAC26	TGACG-motif	TGACG	944	5	+	cis-acting regulatory element involved in the MeJA-responsiveness	Methyl jasmonate
MaNAC26	CCAAT-box	CAACGG	291	6	+	MYBHv1 binding site	MYB-relevant
MaNAC27	G-box	CACGAC	694	6	-	cis-acting regulatory element involved in light responsiveness	Light
MaNAC27	G-box	CACGAC	714	6	+	cis-acting regulatory element involved in light responsiveness	Light
MaNAC27	TGA-element	AACGAC	943	6	+	auxin-responsive element	Auxin
MaNAC27	GARE-motif	TCTGTTG	296	7	-	gibberellin-responsive element	Gibberellin
MaNAC27	CGTCA-motif	CGTCA	477	5	-	cis-acting regulatory element involved in the MeJA-responsiveness	Methyl jasmonate
MaNAC27	CGTCA-motif	CGTCA	798	5	-	cis-acting regulatory element involved in the MeJA-responsiveness	Methyl jasmonate
MaNAC27	CGTCA-motif	CGTCA	890	5	-	cis-acting regulatory element involved in the MeJA-responsiveness	Methyl jasmonate
MaNAC27	TGACG-motif	TGACG	477	5	+	cis-acting regulatory element involved in the MeJA-responsiveness	Methyl jasmonate
MaNAC27	TGACG-motif	TGACG	798	5	+	cis-acting regulatory element involved in the MeJA-responsiveness	Methyl jasmonate
MaNAC27	TGACG-motif	TGACG	890	5	+	cis-acting regulatory element involved in the MeJA-responsiveness	Methyl jasmonate
MaNAC27	CCAAT-box	CAACGG	240	6	+	MYBHv1 binding site	MYB-relevant
MaNAC27	Box 4	ATTAAT	673	6	-	part of a conserved DNA module involved in light responsiveness	Light
MaNAC27	ARE	AAACCA	521	6	+	cis-acting regulatory element essential for the anaerobic induction	Anaerobic
MaNAC27	ARE	AAACCA	956	6	-	cis-acting regulatory element essential for the anaerobic induction	Anaerobic
MaNAC27	ATC-motif	AGTAATCT	188	8	-	part of a conserved DNA module involved in light responsiveness	Light
MaNAC28	GARE-motif	TCTGTTG	347	7	-	gibberellin-responsive element	Gibberellin
MaNAC28	CGTCA-motif	CGTCA	837	5	-	cis-acting regulatory element involved in the MeJA-responsiveness	Methyl jasmonate
MaNAC28	G-box	CACGAC	733	6	-	cis-acting regulatory element involved in light responsiveness	Light
MaNAC28	G-box	CACGAC	753	6	+	cis-acting regulatory element involved in light responsiveness	Light
MaNAC28	CCAAT-box	CAACGG	291	6	+	MYBHv1 binding site	MYB-relevant
MaNAC28	ARE	AAACCA	575	6	+	cis-acting regulatory element essential for the anaerobic induction	Anaerobic
MaNAC28	ARE	AAACCA	995	6	-	cis-acting regulatory element essential for the anaerobic induction	Anaerobic
MaNAC28	LTR	CCGAAA	271	6	+	cis-acting element involved in low-temperature responsiveness	Low-temperature
MaNAC28	MBS	CAACTG	827	6	+	MYB binding site involved in drought-inducibility	Drought
MaNAC28	ATC-motif	AGTAATCT	188	8	-	part of a conserved DNA module involved in light responsiveness	Light
MaNAC28	TGA-element	AACGAC	982	6	+	auxin-responsive element	Auxin
MaNAC28	TGACG-motif	TGACG	837	5	+	cis-acting regulatory element involved in the MeJA-responsiveness	Methyl jasmonate
MaNAC29	ARE	AAACCA	524	6	+	cis-acting regulatory element essential for the anaerobic induction	Anaerobic
MaNAC29	ARE	AAACCA	896	6	-	cis-acting regulatory element essential for the anaerobic induction	Anaerobic
MaNAC29	ATC-motif	AGTAATCT	188	8	-	part of a conserved DNA module involved in light responsiveness	Light
MaNAC29	G-box	CACGAC	697	6	-	cis-acting regulatory element involved in light responsiveness	Light
MaNAC29	G-box	CACGAC	717	6	+	cis-acting regulatory element involved in light responsiveness	Light
MaNAC29	TGA-element	AACGAC	883	6	+	auxin-responsive element	Auxin
MaNAC29	GARE-motif	TCTGTTG	296	7	-	gibberellin-responsive element	Gibberellin
MaNAC29	CGTCA-motif	CGTCA	800	5	-	cis-acting regulatory element involved in the MeJA-responsiveness	Methyl jasmonate
MaNAC29	CGTCA-motif	CGTCA	830	5	-	cis-acting regulatory element involved in the MeJA-responsiveness	Methyl jasmonate
MaNAC29	TGACG-motif	TGACG	800	5	+	cis-acting regulatory element involved in the MeJA-responsiveness	Methyl jasmonate
MaNAC29	TGACG-motif	TGACG	830	5	+	cis-acting regulatory element involved in the MeJA-responsiveness	Methyl jasmonate
MaNAC29	CCAAT-box	CAACGG	240	6	+	MYBHv1 binding site	MYB-relevant
MaNAC30	GT1-motif	GGTTAAT	356	7	+	light responsive element	Light
MaNAC30	TCT-motif	TCTTAC	266	6	+	part of a light responsive element	Light
MaNAC30	GARE-motif	TCTGTTG	146	7	-	gibberellin-responsive element	Gibberellin
MaNAC30	Box 4	ATTAAT	337	6	-	part of a conserved DNA module involved in light responsiveness	Light
MaNAC31	TC-rich repeats	GTTTTCTTAC	344	9	-	cis-acting element involved in defense and stress responsiveness	Defense and stress
MaNAC31	TC-rich repeats	GTTTTCTTAC	541	9	+	cis-acting element involved in defense and stress responsiveness	Defense and stress
MaNAC31	TCA-element	CCATCTTTTT	290	9	-	cis-acting element involved in salicylic acid responsiveness	Salicylic acid
MaNAC31	ARE	AAACCA	30	6	-	cis-acting regulatory element essential for the anaerobic induction	Anaerobic
MaNAC31	TCT-motif	TCTTAC	95	6	+	part of a light responsive element	Light
MaNAC31	GARE-motif	TCTGTTG	47	7	-	gibberellin-responsive element	Gibberellin
MaNAC31	CGTCA-motif	CGTCA	507	5	-	cis-acting regulatory element involved in the MeJA-responsiveness	Methyl jasmonate
MaNAC31	TGACG-motif	TGACG	507	5	+	cis-acting regulatory element involved in the MeJA-responsiveness	Methyl jasmonate
MaNAC32	Box 4	ATTAAT	499	6	+	part of a conserved DNA module involved in light responsiveness	Light
MaNAC32	Box 4	ATTAAT	955	6	-	part of a conserved DNA module involved in light responsiveness	Light
MaNAC32	ABRE	AACCCGG	329	7	-	cis-acting element involved in the abscisic acid responsiveness	Abscisic acid
MaNAC32	ABRE	TACGGTC	874	7	-	cis-acting element involved in the abscisic acid responsiveness	Abscisic acid
MaNAC32	ARE	AAACCA	425	6	-	cis-acting regulatory element essential for the anaerobic induction	Anaerobic
MaNAC32	LTR	CCGAAA	100	6	-	cis-acting element involved in low-temperature responsiveness	Low-temperature
MaNAC32	MBS	CAACTG	113	6	+	MYB binding site involved in drought-inducibility	Drought
MaNAC32	MBS	CAACTG	1073	6	-	MYB binding site involved in drought-inducibility	Drought
MaNAC32	G-box	CACGAC	871	6	+	cis-acting regulatory element involved in light responsiveness	Light
MaNAC32	P-box	CCTTTTG	227	7	-	gibberellin-responsive element	Gibberellin
MaNAC32	GT1-motif	GGTTAAT	973	7	-	light responsive element	Light
MaNAC32	GT1-motif	GGTTAA	974	6	-	light responsive element	Light
MaNAC33	CCAAT-box	CAACGG	74	6	+	MYBHv1 binding site	MYB-relevant
MaNAC33	LAMP-element	CTTTATCA	867	8	-	part of a light responsive element	Light
MaNAC33	P-box	CCTTTTG	1072	7	-	gibberellin-responsive element	Gibberellin
MaNAC33	G-box	CACGTG	659	6	-	cis-acting regulatory element involved in light responsiveness	Light
MaNAC33	G-box	CACGAC	746	6	+	cis-acting regulatory element involved in light responsiveness	Light
MaNAC33	CGTCA-motif	CGTCA	623	5	-	cis-acting regulatory element involved in the MeJA-responsiveness	Methyl jasmonate
MaNAC33	CGTCA-motif	CGTCA	743	5	+	cis-acting regulatory element involved in the MeJA-responsiveness	Methyl jasmonate
MaNAC33	TCA-element	CCATCTTTTT	133	9	+	cis-acting element involved in salicylic acid responsiveness	Salicylic acid
MaNAC33	TCA-element	CCATCTTTTT	322	9	-	cis-acting element involved in salicylic acid responsiveness	Salicylic acid
MaNAC33	A-box	CCGTCC	627	6	-	cis-acting regulatory element	Cis-acting regulatory
MaNAC33	RY-element	CATGCATG	423	8	+	cis-acting regulatory element involved in seed-specific regulation	Seed-specific regulation
MaNAC33	TGACG-motif	TGACG	623	5	+	cis-acting regulatory element involved in the MeJA-responsiveness	Methyl jasmonate
MaNAC33	TGACG-motif	TGACG	743	5	-	cis-acting regulatory element involved in the MeJA-responsiveness	Methyl jasmonate
MaNAC33	G-Box	CACGTGAAA	656	9	-	cis-acting regulatory element involved in light responsiveness	Light
MaNAC33	G-Box	CACGTG	659	6	-	cis-acting regulatory element involved in light responsiveness	Light
MaNAC33	I-box	ccttatcct	1034	9	-	part of a light responsive element	Light
MaNAC33	GATA-motif	AAGGATAAGG	1033	9	+	part of a light responsive element	Light
MaNAC33	TGA-element	AACGAC	978	6	-	auxin-responsive element	Auxin
MaNAC33	AE-box	AGAAACAA	876	8	+	part of a module for light response	Light
MaNAC33	Sp1	GGGCGG	531	6	-	light responsive element	Light
MaNAC33	CAT-box	GCCACT	475	6	-	cis-acting regulatory element related to meristem expression	Meristem expression
MaNAC33	MBS	CAACTG	308	6	+	MYB binding site involved in drought-inducibility	Drought
MaNAC33	LTR	CCGAAA	751	6	+	cis-acting element involved in low-temperature responsiveness	Low-temperature
MaNAC33	ABRE	CACGTG	659	6	-	cis-acting element involved in the abscisic acid responsiveness	Abscisic acid
MaNAC33	ABRE	ACGTG	660	5	+	cis-acting element involved in the abscisic acid responsiveness	Abscisic acid
MaNAC33	Box 4	ATTAAT	826	6	-	part of a conserved DNA module involved in light responsiveness	Light
MaNAC34	O2-site	GATGATGTGG	960	9	-	cis-acting regulatory element involved in zein metabolism regulation	Zein metabolism regulation
MaNAC34	Box 4	ATTAAT	585	6	-	part of a conserved DNA module involved in light responsiveness	Light
MaNAC34	TCA-element	TCAGAAGAGG	492	9	+	cis-acting element involved in salicylic acid responsiveness	Salicylic acid
MaNAC34	RY-element	CATGCATG	405	8	+	cis-acting regulatory element involved in seed-specific regulation	Seed-specific regulation
MaNAC34	ABRE	ACGTG	644	5	+	cis-acting element involved in the abscisic acid responsiveness	Abscisic acid
MaNAC34	LTR	CCGAAA	379	6	+	cis-acting element involved in low-temperature responsiveness	Low-temperature
MaNAC34	LTR	CCGAAA	549	6	-	cis-acting element involved in low-temperature responsiveness	Low-temperature
MaNAC34	MBS	CAACTG	272	6	+	MYB binding site involved in drought-inducibility	Drought
MaNAC34	MBS	CAACTG	396	6	+	MYB binding site involved in drought-inducibility	Drought
MaNAC34	ARE	AAACCA	356	6	-	cis-acting regulatory element essential for the anaerobic induction	Anaerobic
MaNAC34	ARE	AAACCA	573	6	-	cis-acting regulatory element essential for the anaerobic induction	Anaerobic
MaNAC34	TGA-element	AACGAC	942	6	+	auxin-responsive element	Auxin
MaNAC34	G-box	GCCACGTGGA	295	9	+	cis-acting regulatory element involved in light responsiveness	Light
MaNAC34	G-box	CACGAC	859	6	+	cis-acting regulatory element involved in light responsiveness	Light
MaNAC34	G-Box	CACGTT	643	6	-	cis-acting regulatory element involved in light responsiveness	Light
MaNAC36	AT-rich element	ATAGAAATCAA	112	10	+	binding site of AT-rich DNA binding protein (ATBP-1)	ATBP-1-binding site
MaNAC36	MBS	CAACTG	183	6	+	MYB binding site involved in drought-inducibility	Drought
MaNAC36	MBS	CAACTG	229	6	-	MYB binding site involved in drought-inducibility	Drought
MaNAC36	circadian	CAAAGATATC	4	9	-	cis-acting regulatory element involved in circadian control	Circadian control
MaNAC36	GT1-motif	GGTTAA	299	6	-	light responsive element	Light
MaNAC36	CCAAT-box	CAACGG	95	6	+	MYBHv1 binding site	MYB-relevant
MaNAC36	CCAAT-box	CAACGG	120	6	+	MYBHv1 binding site	MYB-relevant
MaNAC37	O2-site	GATGACATGG	220	9	+	cis-acting regulatory element involved in zein metabolism regulation	Zein metabolism regulation
MaNAC37	ARE	AAACCA	179	6	+	cis-acting regulatory element essential for the anaerobic induction	Anaerobic
MaNAC37	MBS	CAACTG	183	6	+	MYB binding site involved in drought-inducibility	Drought
MaNAC37	MBS	CAACTG	472	6	-	MYB binding site involved in drought-inducibility	Drought
MaNAC37	P-box	CCTTTTG	443	7	+	gibberellin-responsive element	Gibberellin
MaNAC37	CGTCA-motif	CGTCA	12	5	+	cis-acting regulatory element involved in the MeJA-responsiveness	Methyl jasmonate
MaNAC37	CGTCA-motif	CGTCA	120	5	-	cis-acting regulatory element involved in the MeJA-responsiveness	Methyl jasmonate
MaNAC37	GC-motif	CCCCCG	98	6	-	enhancer-like element involved in anoxic specific inducibility	Anaerobic
MaNAC37	TGACG-motif	TGACG	12	5	-	cis-acting regulatory element involved in the MeJA-responsiveness	Methyl jasmonate
MaNAC37	TGACG-motif	TGACG	120	5	+	cis-acting regulatory element involved in the MeJA-responsiveness	Methyl jasmonate
MaNAC38	A-box	CCGTCC	369	6	+	cis-acting regulatory element	Cis-acting regulatory
MaNAC38	Box 4	ATTAAT	87	6	+	part of a conserved DNA module involved in light responsiveness	Light
MaNAC38	MBS	CAACTG	266	6	+	MYB binding site involved in drought-inducibility	Drought
MaNAC38	TCCC-motif	TCTCCCT	357	7	+	part of a light responsive element	Light
MaNAC38	P-box	CCTTTTG	253	7	+	gibberellin-responsive element	Gibberellin
MaNAC38	GATA-motif	GATAGGA	372	7	-	part of a light responsive element	Light
MaNAC39	G-box	TACGTG	57	6	-	cis-acting regulatory element involved in light responsiveness	Light
MaNAC39	MRE	AACCTAA	907	7	-	MYB binding site involved in light responsiveness	Light
MaNAC39	ARE	AAACCA	431	6	-	cis-acting regulatory element essential for the anaerobic induction	Anaerobic
MaNAC39	LTR	CCGAAA	100	6	+	cis-acting element involved in low-temperature responsiveness	Low-temperature
MaNAC39	LTR	CCGAAA	204	6	+	cis-acting element involved in low-temperature responsiveness	Low-temperature
MaNAC39	MBS	CAACTG	363	6	+	MYB binding site involved in drought-inducibility	Drought
MaNAC39	WUN-motif	AAATTTCCT	278	9	-	wound-responsive element	Wound
MaNAC39	TC-rich repeats	GTTTTCTTAC	602	9	+	cis-acting element involved in defense and stress responsiveness	Defense and stress
MaNAC39	ABRE	ACGTG	57	5	-	cis-acting element involved in the abscisic acid responsiveness	Abscisic acid
MaNAC39	Box 4	ATTAAT	694	6	-	part of a conserved DNA module involved in light responsiveness	Light
MaNAC40	G-box	CACGTC	294	6	-	cis-acting regulatory element involved in light responsiveness	Light
MaNAC40	G-box	CACGTC	695	6	+	cis-acting regulatory element involved in light responsiveness	Light
MaNAC40	CGTCA-motif	CGTCA	293	5	-	cis-acting regulatory element involved in the MeJA-responsiveness	Methyl jasmonate
MaNAC40	CGTCA-motif	CGTCA	639	5	-	cis-acting regulatory element involved in the MeJA-responsiveness	Methyl jasmonate
MaNAC40	CAG-motif	GAAAGGCAGAC	698	10	-	part of a light response element	Light
MaNAC40	O2-site	GATGACATGG	400	9	+	cis-acting regulatory element involved in zein metabolism regulation	Zein metabolism regulation
MaNAC40	TGACG-motif	TGACG	293	5	+	cis-acting regulatory element involved in the MeJA-responsiveness	Methyl jasmonate
MaNAC40	TGACG-motif	TGACG	639	5	+	cis-acting regulatory element involved in the MeJA-responsiveness	Methyl jasmonate
MaNAC40	MBS	CAACTG	572	6	+	MYB binding site involved in drought-inducibility	Drought
MaNAC40	LTR	CCGAAA	28	6	-	cis-acting element involved in low-temperature responsiveness	Low-temperature
MaNAC40	TCT-motif	TCTTAC	167	6	+	part of a light responsive element	Light
MaNAC40	ARE	AAACCA	332	6	-	cis-acting regulatory element essential for the anaerobic induction	Anaerobic
MaNAC40	ABRE	ACGTG	295	5	+	cis-acting element involved in the abscisic acid responsiveness	Abscisic acid
MaNAC40	ABRE	ACGTG	695	5	-	cis-acting element involved in the abscisic acid responsiveness	Abscisic acid
MaNAC41	A-box	CCGTCC	245	6	+	cis-acting regulatory element	Cis-acting regulatory
MaNAC41	Sp1	GGGCGG	258	6	+	light responsive element	Light
MaNAC41	ARE	AAACCA	81	6	-	cis-acting regulatory element essential for the anaerobic induction	Anaerobic
MaNAC41	CGTCA-motif	CGTCA	92	5	+	cis-acting regulatory element involved in the MeJA-responsiveness	Methyl jasmonate
MaNAC41	TGACG-motif	TGACG	92	5	-	cis-acting regulatory element involved in the MeJA-responsiveness	Methyl jasmonate
MaNAC42	CCAAT-box	CAACGG	674	6	+	MYBHv1 binding site	MYB-relevant
MaNAC42	TCCC-motif	TCTCCCT	322	7	-	part of a light responsive element	Light
MaNAC42	TCCC-motif	TCTCCCT	387	7	-	part of a light responsive element	Light
MaNAC42	TCCC-motif	TCTCCCT	401	7	-	part of a light responsive element	Light
MaNAC42	G-box	CACGTG	745	6	-	cis-acting regulatory element involved in light responsiveness	Light
MaNAC42	MSA-like	(T/C)C(T/C)AACGG(T/C)(T/C)A	672	9	+	cis-acting element involved in cell cycle regulation	Cell-cycle regulation
MaNAC42	RY-element	CATGCATG	423	8	+	cis-acting regulatory element involved in seed-specific regulation	Seed-specific regulation
MaNAC42	I-box	cGATAAGGCG	198	9	+	part of a light responsive element	Light
MaNAC42	GC-motif	CCCCCG	926	6	+	enhancer-like element involved in anoxic specific inducibility	Anaerobic
MaNAC42	GATA-motif	GATAGGG	319	7	+	part of a light responsive element	Light
MaNAC42	G-Box	CACGTG	745	6	-	cis-acting regulatory element involved in light responsiveness	Light
MaNAC42	TGA-element	AACGAC	976	6	+	auxin-responsive element	Auxin
MaNAC42	MBS	CAACTG	414	6	+	MYB binding site involved in drought-inducibility	Drought
MaNAC42	LTR	CCGAAA	70	6	-	cis-acting element involved in low-temperature responsiveness	Low-temperature
MaNAC42	CAT-box	GCCACT	645	6	+	cis-acting regulatory element related to meristem expression	Meristem expression
MaNAC42	TC-rich repeats	GTTTTCTTAC	450	9	+	cis-acting element involved in defense and stress responsiveness	Defense and stress
MaNAC42	ABRE	CGTACGTGCA	715	9	-	cis-acting element involved in the abscisic acid responsiveness	Abscisic acid
MaNAC42	ABRE	CGCACGTGTC	743	9	+	cis-acting element involved in the abscisic acid responsiveness	Abscisic acid
MaNAC42	ABRE	CACGTG	745	6	-	cis-acting element involved in the abscisic acid responsiveness	Abscisic acid
MaNAC42	ABRE	ACGTG	746	5	+	cis-acting element involved in the abscisic acid responsiveness	Abscisic acid
MaNAC43	TCA-element	TCAGAAGAGG	588	9	+	cis-acting element involved in salicylic acid responsiveness	Salicylic acid
MaNAC43	A-box	CCGTCC	332	6	-	cis-acting regulatory element	Cis-acting regulatory
MaNAC43	A-box	CCGTCC	1001	6	-	cis-acting regulatory element	Cis-acting regulatory
MaNAC43	A-box	CCGTCC	1007	6	-	cis-acting regulatory element	Cis-acting regulatory
MaNAC43	A-box	CCGTCC	1011	6	-	cis-acting regulatory element	Cis-acting regulatory
MaNAC43	O2-site	GATGATGTGG	31	9	-	cis-acting regulatory element involved in zein metabolism regulation	Zein metabolism regulation
MaNAC43	O2-site	GATGACATGG	613	9	+	cis-acting regulatory element involved in zein metabolism regulation	Zein metabolism regulation
MaNAC43	CCAAT-box	CAACGG	786	6	+	MYBHv1 binding site	MYB-relevant
MaNAC43	CGTCA-motif	CGTCA	146	5	+	cis-acting regulatory element involved in the MeJA-responsiveness	Methyl jasmonate
MaNAC43	CGTCA-motif	CGTCA	378	5	+	cis-acting regulatory element involved in the MeJA-responsiveness	Methyl jasmonate
MaNAC43	CGTCA-motif	CGTCA	939	5	-	cis-acting regulatory element involved in the MeJA-responsiveness	Methyl jasmonate
MaNAC43	P-box	CCTTTTG	416	7	-	gibberellin-responsive element	Gibberellin
MaNAC43	G-box	CACGAC	988	6	+	cis-acting regulatory element involved in light responsiveness	Light
MaNAC43	ARE	AAACCA	392	6	-	cis-acting regulatory element essential for the anaerobic induction	Anaerobic
MaNAC43	ARE	AAACCA	1153	6	-	cis-acting regulatory element essential for the anaerobic induction	Anaerobic
MaNAC43	MBS	CAACTG	432	6	+	MYB binding site involved in drought-inducibility	Drought
MaNAC43	MBS	CAACTG	979	6	-	MYB binding site involved in drought-inducibility	Drought
MaNAC43	CAT-box	GCCACT	1039	6	+	cis-acting regulatory element related to meristem expression	Meristem expression
MaNAC43	Sp1	GGGCGG	299	6	+	light responsive element	Light
MaNAC43	Sp1	GGGCGG	357	6	+	light responsive element	Light
MaNAC43	Sp1	GGGCGG	1061	6	-	light responsive element	Light
MaNAC43	Box 4	ATTAAT	793	6	-	part of a conserved DNA module involved in light responsiveness	Light
MaNAC43	TGACG-motif	TGACG	146	5	-	cis-acting regulatory element involved in the MeJA-responsiveness	Methyl jasmonate
MaNAC43	TGACG-motif	TGACG	378	5	-	cis-acting regulatory element involved in the MeJA-responsiveness	Methyl jasmonate
MaNAC43	TGACG-motif	TGACG	939	5	+	cis-acting regulatory element involved in the MeJA-responsiveness	Methyl jasmonate
MaNAC43	TGA-element	AACGAC	742	6	+	auxin-responsive element	Auxin
MaNAC43	TGA-element	AACGAC	781	6	+	auxin-responsive element	Auxin
MaNAC43	TGA-element	AACGAC	1074	6	-	auxin-responsive element	Auxin
MaNAC44	TGACG-motif	TGACG	636	5	-	cis-acting regulatory element involved in the MeJA-responsiveness	Methyl jasmonate
MaNAC44	G-Box	TCCACATGGCA	835	11	-	cis-acting regulatory element involved in light responsiveness	Light
MaNAC44	G-Box	CACGTT	946	6	-	cis-acting regulatory element involved in light responsiveness	Light
MaNAC44	I-box	cGATAAGGCG	412	9	-	part of a light responsive element	Light
MaNAC44	ACE	GACACGTATG	979	9	+	cis-acting element involved in light responsiveness	Light
MaNAC44	LTR	CCGAAA	99	6	+	cis-acting element involved in low-temperature responsiveness	Low-temperature
MaNAC44	LTR	CCGAAA	324	6	+	cis-acting element involved in low-temperature responsiveness	Low-temperature
MaNAC44	Sp1	GGGCGG	1027	6	+	light responsive element	Light
MaNAC44	ABRE	GCAACGTGTC	592	9	-	cis-acting element involved in the abscisic acid responsiveness	Abscisic acid
MaNAC44	ABRE	GCCGCGTGGC	630	9	-	cis-acting element involved in the abscisic acid responsiveness	Abscisic acid
MaNAC44	ABRE	ACGTG	947	5	+	cis-acting element involved in the abscisic acid responsiveness	Abscisic acid
MaNAC44	WUN-motif	AAATTTCCT	696	9	-	wound-responsive element	Wound
MaNAC44	TC-rich repeats	ATTCTCTAAC	963	9	+	cis-acting element involved in defense and stress responsiveness	Defense and stress
MaNAC44	CCAAT-box	CAACGG	546	6	+	MYBHv1 binding site	MYB-relevant
MaNAC44	CCAAT-box	CAACGG	798	6	+	MYBHv1 binding site	MYB-relevant
MaNAC44	CGTCA-motif	CGTCA	636	5	+	cis-acting regulatory element involved in the MeJA-responsiveness	Methyl jasmonate
MaNAC44	GCN4_motif	TGAGTCA	953	7	-	cis-regulatory element involved in endosperm expression	Endosperm expression
MaNAC44	G-box	tgACACGTGGCA	629	11	-	cis-acting regulatory element involved in light responsiveness	Light
MaNAC44	G-box	GCCACGTGGA	836	9	+	cis-acting regulatory element involved in light responsiveness	Light
MaNAC44	O2-site	GATGATGTGG	129	9	-	cis-acting regulatory element involved in zein metabolism regulation	Zein metabolism regulation
MaNAC44	RY-element	CATGCATG	399	8	+	cis-acting regulatory element involved in seed-specific regulation	Seed-specific regulation
MaNAC45	CCAAT-box	CAACGG	333	6	+	MYBHv1 binding site	MYB-relevant
MaNAC45	G-box	TACGTG	676	6	+	cis-acting regulatory element involved in light responsiveness	Light
MaNAC45	G-box	tgACACGTGGCA	1285	11	-	cis-acting regulatory element involved in light responsiveness	Light
MaNAC45	P-box	CCTTTTG	339	7	-	gibberellin-responsive element	Gibberellin
MaNAC45	CGTCA-motif	CGTCA	570	5	+	cis-acting regulatory element involved in the MeJA-responsiveness	Methyl jasmonate
MaNAC45	CGTCA-motif	CGTCA	1128	5	-	cis-acting regulatory element involved in the MeJA-responsiveness	Methyl jasmonate
MaNAC45	CGTCA-motif	CGTCA	1256	5	+	cis-acting regulatory element involved in the MeJA-responsiveness	Methyl jasmonate
MaNAC45	LTR	CCGAAA	5	6	+	cis-acting element involved in low-temperature responsiveness	Low-temperature
MaNAC45	MBS	CAACTG	257	6	+	MYB binding site involved in drought-inducibility	Drought
MaNAC45	MBS	CAACTG	978	6	+	MYB binding site involved in drought-inducibility	Drought
MaNAC45	MBS	CAACTG	1012	6	-	MYB binding site involved in drought-inducibility	Drought
MaNAC45	ARE	AAACCA	506	6	-	cis-acting regulatory element essential for the anaerobic induction	Anaerobic
MaNAC45	ABRE	AACCCGG	290	7	-	cis-acting element involved in the abscisic acid responsiveness	Abscisic acid
MaNAC45	ABRE	ACGTG	677	5	+	cis-acting element involved in the abscisic acid responsiveness	Abscisic acid
MaNAC45	ABRE	GACACGTGGC	1286	9	-	cis-acting element involved in the abscisic acid responsiveness	Abscisic acid
MaNAC45	ABRE	ACGTG	1288	5	-	cis-acting element involved in the abscisic acid responsiveness	Abscisic acid
MaNAC45	TC-rich repeats	ATTCTCTAAC	933	9	+	cis-acting element involved in defense and stress responsiveness	Defense and stress
MaNAC45	TGACG-motif	TGACG	570	5	-	cis-acting regulatory element involved in the MeJA-responsiveness	Methyl jasmonate
MaNAC45	TGACG-motif	TGACG	1128	5	+	cis-acting regulatory element involved in the MeJA-responsiveness	Methyl jasmonate
MaNAC45	TGACG-motif	TGACG	1256	5	-	cis-acting regulatory element involved in the MeJA-responsiveness	Methyl jasmonate
MaNAC45	G-Box	CACGTT	1288	6	+	cis-acting regulatory element involved in light responsiveness	Light
MaNAC45	TATC-box	TATCCCA	175	7	-	cis-acting element involved in gibberellin-responsiveness	Gibberellin
MaNAC46	TCA-element	TCAGAAGAGG	940	9	+	cis-acting element involved in salicylic acid responsiveness	Salicylic acid
MaNAC46	MSA-like	(T/C)C(T/C)AACGG(T/C)(T/C)A	487	8.5	+	cis-acting element involved in cell cycle regulation	Cell-cycle regulation
MaNAC46	TCCC-motif	TCTCCCT	749	7	+	part of a light responsive element	Light
MaNAC46	CGTCA-motif	CGTCA	291	5	+	cis-acting regulatory element involved in the MeJA-responsiveness	Methyl jasmonate
MaNAC46	CGTCA-motif	CGTCA	355	5	+	cis-acting regulatory element involved in the MeJA-responsiveness	Methyl jasmonate
MaNAC46	CCAAT-box	CAACGG	489	6	+	MYBHv1 binding site	MYB-relevant
MaNAC46	TC-rich repeats	ATTCTCTAAC	1345	9	-	cis-acting element involved in defense and stress responsiveness	Defense and stress
MaNAC46	MBS	CAACTG	375	6	+	MYB binding site involved in drought-inducibility	Drought
MaNAC46	MBS	CAACTG	600	6	+	MYB binding site involved in drought-inducibility	Drought
MaNAC46	MBS	CAACTG	1313	6	-	MYB binding site involved in drought-inducibility	Drought
MaNAC46	LTR	CCGAAA	979	6	+	cis-acting element involved in low-temperature responsiveness	Low-temperature
MaNAC46	AE-box	AGAAACAA	909	8	+	part of a module for light response	Light
MaNAC46	GT1-motif	GGTTAA	452	6	+	light responsive element	Light
MaNAC46	GT1-motif	GGTTAA	477	6	+	light responsive element	Light
MaNAC46	TGACG-motif	TGACG	291	5	-	cis-acting regulatory element involved in the MeJA-responsiveness	Methyl jasmonate
MaNAC46	TGACG-motif	TGACG	355	5	-	cis-acting regulatory element involved in the MeJA-responsiveness	Methyl jasmonate
MaNAC47	RY-element	CATGCATG	999	8	-	cis-acting regulatory element involved in seed-specific regulation	Seed-specific regulation
MaNAC47	TC-rich repeats	GTTTTCTTAC	1380	9	-	cis-acting element involved in defense and stress responsiveness	Defense and stress
MaNAC47	TCT-motif	TCTTAC	1053	6	+	part of a light responsive element	Light
MaNAC47	LTR	CCGAAA	229	6	+	cis-acting element involved in low-temperature responsiveness	Low-temperature
MaNAC47	LTR	CCGAAA	548	6	-	cis-acting element involved in low-temperature responsiveness	Low-temperature
MaNAC47	LTR	CCGAAA	830	6	+	cis-acting element involved in low-temperature responsiveness	Low-temperature
MaNAC47	TGGCA	GACACCAAGTGGCA	1148	13	+	part of a light responsive element	Light
MaNAC47	ARE	AAACCA	802	6	+	cis-acting regulatory element essential for the anaerobic induction	Anaerobic
MaNAC47	ARE	AAACCA	1149	6	+	cis-acting regulatory element essential for the anaerobic induction	Anaerobic
MaNAC47	CAT-box	GCCACT	1155	6	-	cis-acting regulatory element related to meristem expression	Meristem expression
MaNAC47	CGTCA-motif	CGTCA	483	5	-	cis-acting regulatory element involved in the MeJA-responsiveness	Methyl jasmonate
MaNAC47	CGTCA-motif	CGTCA	516	5	-	cis-acting regulatory element involved in the MeJA-responsiveness	Methyl jasmonate
MaNAC47	CGTCA-motif	CGTCA	924	5	-	cis-acting regulatory element involved in the MeJA-responsiveness	Methyl jasmonate
MaNAC47	P-box	CCTTTTG	237	7	-	gibberellin-responsive element	Gibberellin
MaNAC47	P-box	CCTTTTG	246	7	-	gibberellin-responsive element	Gibberellin
MaNAC47	GT1-motif	GGTTAA	1512	6	+	light responsive element	Light
MaNAC47	TGACG-motif	TGACG	483	5	+	cis-acting regulatory element involved in the MeJA-responsiveness	Methyl jasmonate
MaNAC47	TGACG-motif	TGACG	516	5	+	cis-acting regulatory element involved in the MeJA-responsiveness	Methyl jasmonate
MaNAC47	TGACG-motif	TGACG	924	5	+	cis-acting regulatory element involved in the MeJA-responsiveness	Methyl jasmonate
MaNAC47	GATA-motif	GATAGGA	1048	7	-	part of a light responsive element	Light
MaNAC48	GC-motif	CCCCCG	875	6	+	enhancer-like element involved in anoxic specific inducibility	Anaerobic
MaNAC48	TGACG-motif	TGACG	495	5	+	cis-acting regulatory element involved in the MeJA-responsiveness	Methyl jasmonate
MaNAC48	G-Box	CACGTT	147	6	+	cis-acting regulatory element involved in light responsiveness	Light
MaNAC48	TC-rich repeats	GTTTTCTTAC	607	9	+	cis-acting element involved in defense and stress responsiveness	Defense and stress
MaNAC48	ABRE	CGTACGTGCA	145	9	-	cis-acting element involved in the abscisic acid responsiveness	Abscisic acid
MaNAC48	ABRE	ACGTG	147	5	-	cis-acting element involved in the abscisic acid responsiveness	Abscisic acid
MaNAC48	ABRE	ACGTG	338	5	+	cis-acting element involved in the abscisic acid responsiveness	Abscisic acid
MaNAC48	MBS	CAACTG	378	6	+	MYB binding site involved in drought-inducibility	Drought
MaNAC48	TCT-motif	TCTTAC	747	6	+	part of a light responsive element	Light
MaNAC48	G-box	TACGTG	337	6	+	cis-acting regulatory element involved in light responsiveness	Light
MaNAC48	P-box	CCTTTTG	246	7	-	gibberellin-responsive element	Gibberellin
MaNAC48	CGTCA-motif	CGTCA	495	5	-	cis-acting regulatory element involved in the MeJA-responsiveness	Methyl jasmonate
MaNAC49	G-box	CACGTC	219	6	-	cis-acting regulatory element involved in light responsiveness	Light
MaNAC49	TGA-element	AACGAC	402	6	+	auxin-responsive element	Auxin
MaNAC49	ABRE	ACGTG	220	5	+	cis-acting element involved in the abscisic acid responsiveness	Abscisic acid
MaNAC49	ARE	AAACCA	253	6	+	cis-acting regulatory element essential for the anaerobic induction	Anaerobic
MaNAC49	ARE	AAACCA	338	6	+	cis-acting regulatory element essential for the anaerobic induction	Anaerobic
MaNAC49	LTR	CCGAAA	190	6	+	cis-acting element involved in low-temperature responsiveness	Low-temperature
MaNAC50	ABRE	ACGTG	549	5	-	cis-acting element involved in the abscisic acid responsiveness	Abscisic acid
MaNAC50	ABRE	TACGGTC	926	7	-	cis-acting element involved in the abscisic acid responsiveness	Abscisic acid
MaNAC50	MBS	CAACTG	405	6	+	MYB binding site involved in drought-inducibility	Drought
MaNAC50	TCT-motif	TCTTAC	1021	6	-	part of a light responsive element	Light
MaNAC50	TCT-motif	TCTTAC	1087	6	-	part of a light responsive element	Light
MaNAC50	ARE	AAACCA	1372	6	-	cis-acting regulatory element essential for the anaerobic induction	Anaerobic
MaNAC50	TGACG-motif	TGACG	1278	5	-	cis-acting regulatory element involved in the MeJA-responsiveness	Methyl jasmonate
MaNAC50	RY-element	CATGCATG	414	8	+	cis-acting regulatory element involved in seed-specific regulation	Seed-specific regulation
MaNAC50	CGTCA-motif	CGTCA	1278	5	+	cis-acting regulatory element involved in the MeJA-responsiveness	Methyl jasmonate
MaNAC50	LAMP-element	CTTTATCA	320	8	-	part of a light responsive element	Light
MaNAC50	G-box	CACGTC	549	6	+	cis-acting regulatory element involved in light responsiveness	Light
MaNAC51	CGTCA-motif	CGTCA	120	5	-	cis-acting regulatory element involved in the MeJA-responsiveness	Methyl jasmonate
MaNAC51	CGTCA-motif	CGTCA	123	5	+	cis-acting regulatory element involved in the MeJA-responsiveness	Methyl jasmonate
MaNAC51	CGTCA-motif	CGTCA	806	5	+	cis-acting regulatory element involved in the MeJA-responsiveness	Methyl jasmonate
MaNAC51	LAMP-element	CTTTATCA	305	8	-	part of a light responsive element	Light
MaNAC51	GCN4_motif	TGAGTCA	765	7	-	cis-regulatory element involved in endosperm expression	Endosperm expression
MaNAC51	RY-element	CATGCATG	399	8	+	cis-acting regulatory element involved in seed-specific regulation	Seed-specific regulation
MaNAC51	TCA-element	TCAGAAGAGG	1033	9	+	cis-acting element involved in salicylic acid responsiveness	Salicylic acid
MaNAC51	GATA-motif	GATAGGG	781	7	-	part of a light responsive element	Light
MaNAC51	G-Box	CACGTT	1243	6	+	cis-acting regulatory element involved in light responsiveness	Light
MaNAC51	TGACG-motif	TGACG	120	5	+	cis-acting regulatory element involved in the MeJA-responsiveness	Methyl jasmonate
MaNAC51	TGACG-motif	TGACG	123	5	-	cis-acting regulatory element involved in the MeJA-responsiveness	Methyl jasmonate
MaNAC51	TGACG-motif	TGACG	806	5	-	cis-acting regulatory element involved in the MeJA-responsiveness	Methyl jasmonate
MaNAC51	TGA-element	AACGAC	995	6	+	auxin-responsive element	Auxin
MaNAC51	ARE	AAACCA	1253	6	-	cis-acting regulatory element essential for the anaerobic induction	Anaerobic
MaNAC51	LTR	CCGAAA	687	6	+	cis-acting element involved in low-temperature responsiveness	Low-temperature
MaNAC51	LTR	CCGAAA	787	6	+	cis-acting element involved in low-temperature responsiveness	Low-temperature
MaNAC51	LTR	CCGAAA	1234	6	-	cis-acting element involved in low-temperature responsiveness	Low-temperature
MaNAC51	MBS	CAACTG	390	6	+	MYB binding site involved in drought-inducibility	Drought
MaNAC51	MBS	CAACTG	1138	6	+	MYB binding site involved in drought-inducibility	Drought
MaNAC51	TC-rich repeats	ATTCTCTAAC	1183	10	-	cis-acting element involved in defense and stress responsiveness	Defense and stress
MaNAC51	ABRE	ACGTG	1243	5	-	cis-acting element involved in the abscisic acid responsiveness	Abscisic acid
MaNAC52	CAG-motif	GAAAGGCAGAC	1074	10	-	part of a light response element	Light
MaNAC52	O2-site	GATGATGTGG	907	9	+	cis-acting regulatory element involved in zein metabolism regulation	Zein metabolism regulation
MaNAC52	O2-site	GATGATGTGG	1408	9	-	cis-acting regulatory element involved in zein metabolism regulation	Zein metabolism regulation
MaNAC52	A-box	CCGTCC	1092	6	+	cis-acting regulatory element	Cis-acting regulatory
MaNAC52	G-box	CACGAC	672	6	+	cis-acting regulatory element involved in light responsiveness	Light
MaNAC52	G-box	CACGTG	963	6	-	cis-acting regulatory element involved in light responsiveness	Light
MaNAC52	G-box	CACGTC	1174	6	+	cis-acting regulatory element involved in light responsiveness	Light
MaNAC52	CGTCA-motif	CGTCA	450	5	+	cis-acting regulatory element involved in the MeJA-responsiveness	Methyl jasmonate
MaNAC52	GARE-motif	TCTGTTG	790	7	+	gibberellin-responsive element	Gibberellin
MaNAC52	ABRE	CGCACGTGTC	961	9	-	cis-acting element involved in the abscisic acid responsiveness	Abscisic acid
MaNAC52	ABRE	CACGTG	963	6	-	cis-acting element involved in the abscisic acid responsiveness	Abscisic acid
MaNAC52	ABRE	ACGTG	964	5	+	cis-acting element involved in the abscisic acid responsiveness	Abscisic acid
MaNAC52	ABRE	ACGTG	1174	5	-	cis-acting element involved in the abscisic acid responsiveness	Abscisic acid
MaNAC52	Box 4	ATTAAT	763	6	-	part of a conserved DNA module involved in light responsiveness	Light
MaNAC52	circadian	CAAAGATATC	605	9	+	cis-acting regulatory element involved in circadian control	Circadian control
MaNAC52	LTR	CCGAAA	519	6	+	cis-acting element involved in low-temperature responsiveness	Low-temperature
MaNAC52	LTR	CCGAAA	527	6	+	cis-acting element involved in low-temperature responsiveness	Low-temperature
MaNAC52	MBS	CAACTG	537	6	+	MYB binding site involved in drought-inducibility	Drought
MaNAC52	MBS	CAACTG	859	6	-	MYB binding site involved in drought-inducibility	Drought
MaNAC52	ARE	AAACCA	315	6	-	cis-acting regulatory element essential for the anaerobic induction	Anaerobic
MaNAC52	ARE	AAACCA	840	6	-	cis-acting regulatory element essential for the anaerobic induction	Anaerobic
MaNAC52	ARE	AAACCA	1278	6	-	cis-acting regulatory element essential for the anaerobic induction	Anaerobic
MaNAC52	AE-box	AGAAACTT	290	8	+	part of a module for light response	Light
MaNAC52	TGACG-motif	TGACG	450	5	-	cis-acting regulatory element involved in the MeJA-responsiveness	Methyl jasmonate
MaNAC52	G-Box	CACGTG	963	6	-	cis-acting regulatory element involved in light responsiveness	Light
MaNAC53	TCA-element	TCAGAAGAGG	452	9	-	cis-acting element involved in salicylic acid responsiveness	Salicylic acid
MaNAC53	A-box	CCGTCC	811	6	+	cis-acting regulatory element	Cis-acting regulatory
MaNAC53	G-Box	CACGTT	970	6	+	cis-acting regulatory element involved in light responsiveness	Light
MaNAC53	GATA-motif	GATAGGG	174	7	+	part of a light responsive element	Light
MaNAC53	GT1-motif	GGTTAA	848	6	-	light responsive element	Light
MaNAC53	Sp1	GGGCGG	842	6	-	light responsive element	Light
MaNAC53	CAT-box	GCCACT	611	6	+	cis-acting regulatory element related to meristem expression	Meristem expression
MaNAC53	CAT-box	GCCACT	913	6	-	cis-acting regulatory element related to meristem expression	Meristem expression
MaNAC53	LTR	CCGAAA	303	6	+	cis-acting element involved in low-temperature responsiveness	Low-temperature
MaNAC53	ABRE	ACGTG	970	5	-	cis-acting element involved in the abscisic acid responsiveness	Abscisic acid
MaNAC53	Box 4	ATTAAT	1144	6	-	part of a conserved DNA module involved in light responsiveness	Light
MaNAC54	MBS	CAACTG	335	6	-	MYB binding site involved in drought-inducibility	Drought
MaNAC54	LTR	CCGAAA	64	6	-	cis-acting element involved in low-temperature responsiveness	Low-temperature
MaNAC54	ARE	AAACCA	350	6	+	cis-acting regulatory element essential for the anaerobic induction	Anaerobic
MaNAC54	TGA-element	AACGAC	737	6	-	auxin-responsive element	Auxin
MaNAC54	I-box	gGATAAGGTG	430	9	-	part of a light responsive element	Light
MaNAC54	TCA-element	TCAGAAGAGG	519	9	+	cis-acting element involved in salicylic acid responsiveness	Salicylic acid
MaNAC54	A-box	CCGTCC	375	6	+	cis-acting regulatory element	Cis-acting regulatory
MaNAC54	A-box	CCGTCC	438	6	+	cis-acting regulatory element	Cis-acting regulatory
MaNAC54	RY-element	CATGCATG	417	8	-	cis-acting regulatory element involved in seed-specific regulation	Seed-specific regulation
MaNAC55	CAT-box	GCCACT	164	6	-	cis-acting regulatory element related to meristem expression	Meristem expression
MaNAC55	ARE	AAACCA	566	6	+	cis-acting regulatory element essential for the anaerobic induction	Anaerobic
MaNAC55	ARE	AAACCA	1047	6	-	cis-acting regulatory element essential for the anaerobic induction	Anaerobic
MaNAC55	GATA-motif	GATAGGA	762	7	-	part of a light responsive element	Light
MaNAC55	GATA-motif	AAGATAAGATT	1086	10	+	part of a light responsive element	Light
MaNAC55	TATC-box	TATCCCA	765	7	+	cis-acting element involved in gibberellin-responsiveness	Gibberellin
MaNAC55	TCA-element	CCATCTTTTT	344	9	-	cis-acting element involved in salicylic acid responsiveness	Salicylic acid
MaNAC55	O2-site	GATGACATGG	799	9	+	cis-acting regulatory element involved in zein metabolism regulation	Zein metabolism regulation
MaNAC55	O2-site	GATGACATGG	991	10	+	cis-acting regulatory element involved in zein metabolism regulation	Zein metabolism regulation
MaNAC55	ATCT-motif	AATCTAATCC	1087	9	-	part of a conserved DNA module involved in light responsiveness	Light
MaNAC55	G-box	CACGAC	110	6	-	cis-acting regulatory element involved in light responsiveness	Light
MaNAC56	CCAAT-box	CAACGG	998	6	-	MYBHv1 binding site	MYB-relevant
MaNAC56	P-box	CCTTTTG	1945	7	-	gibberellin-responsive element	Gibberellin
MaNAC56	G-box	CACGAC	452	6	-	cis-acting regulatory element involved in light responsiveness	Light
MaNAC56	G-box	CACGTC	792	6	+	cis-acting regulatory element involved in light responsiveness	Light
MaNAC56	G-box	CACGAC	1056	6	+	cis-acting regulatory element involved in light responsiveness	Light
MaNAC56	G-box	CACGTC	1059	6	-	cis-acting regulatory element involved in light responsiveness	Light
MaNAC56	G-box	CACGTC	1818	6	-	cis-acting regulatory element involved in light responsiveness	Light
MaNAC56	CGTCA-motif	CGTCA	794	5	+	cis-acting regulatory element involved in the MeJA-responsiveness	Methyl jasmonate
MaNAC56	CGTCA-motif	CGTCA	1627	5	+	cis-acting regulatory element involved in the MeJA-responsiveness	Methyl jasmonate
MaNAC56	CGTCA-motif	CGTCA	1767	5	-	cis-acting regulatory element involved in the MeJA-responsiveness	Methyl jasmonate
MaNAC56	MRE	AACCTAA	29	7	-	MYB binding site involved in light responsiveness	Light
MaNAC56	MRE	AACCTAA	1282	7	+	MYB binding site involved in light responsiveness	Light
MaNAC56	TGACG-motif	TGACG	794	5	-	cis-acting regulatory element involved in the MeJA-responsiveness	Methyl jasmonate
MaNAC56	TGACG-motif	TGACG	1627	5	-	cis-acting regulatory element involved in the MeJA-responsiveness	Methyl jasmonate
MaNAC56	TGACG-motif	TGACG	1767	5	+	cis-acting regulatory element involved in the MeJA-responsiveness	Methyl jasmonate
MaNAC56	GATA-motif	GATAGGA	486	7	+	part of a light responsive element	Light
MaNAC56	GATA-motif	AAGGATAAGG	1694	9	-	part of a light responsive element	Light
MaNAC56	GT1-motif	GGTTAA	1601	6	-	light responsive element	Light
MaNAC56	TGA-element	AACGAC	1159	6	+	auxin-responsive element	Auxin
MaNAC56	TGA-element	AACGAC	1519	6	+	auxin-responsive element	Auxin
MaNAC56	Sp1	GGGCGG	862	6	-	light responsive element	Light
MaNAC56	CAT-box	GCCACT	1632	6	-	cis-acting regulatory element related to meristem expression	Meristem expression
MaNAC56	TCT-motif	TCTTAC	92	6	-	part of a light responsive element	Light
MaNAC56	TCT-motif	TCTTAC	854	6	+	part of a light responsive element	Light
MaNAC56	MBS	CAACTG	1035	6	-	MYB binding site involved in drought-inducibility	Drought
MaNAC56	LTR	CCGAAA	285	6	+	cis-acting element involved in low-temperature responsiveness	Low-temperature
MaNAC56	LTR	CCGAAA	1994	6	-	cis-acting element involved in low-temperature responsiveness	Low-temperature
MaNAC56	ARE	AAACCA	24	6	-	cis-acting regulatory element essential for the anaerobic induction	Anaerobic
MaNAC56	ARE	AAACCA	426	6	-	cis-acting regulatory element essential for the anaerobic induction	Anaerobic
MaNAC56	ARE	AAACCA	1905	6	-	cis-acting regulatory element essential for the anaerobic induction	Anaerobic
MaNAC56	ARE	AAACCA	2094	6	+	cis-acting regulatory element essential for the anaerobic induction	Anaerobic
MaNAC56	ABRE	ACGTG	792	5	-	cis-acting element involved in the abscisic acid responsiveness	Abscisic acid
MaNAC56	ABRE	ACGTG	1060	5	+	cis-acting element involved in the abscisic acid responsiveness	Abscisic acid
MaNAC56	ABRE	ACGTG	1819	5	+	cis-acting element involved in the abscisic acid responsiveness	Abscisic acid
MaNAC56	Box 4	ATTAAT	1213	6	-	part of a conserved DNA module involved in light responsiveness	Light
MaNAC56	Box 4	ATTAAT	1842	6	-	part of a conserved DNA module involved in light responsiveness	Light
MaNAC57	LTR	CCGAAA	55	6	-	cis-acting element involved in low-temperature responsiveness	Low-temperature
MaNAC57	LTR	CCGAAA	418	6	-	cis-acting element involved in low-temperature responsiveness	Low-temperature
MaNAC57	LTR	CCGAAA	1113	6	-	cis-acting element involved in low-temperature responsiveness	Low-temperature
MaNAC57	MBS	CAACTG	460	6	-	MYB binding site involved in drought-inducibility	Drought
MaNAC57	MBS	CAACTG	665	6	+	MYB binding site involved in drought-inducibility	Drought
MaNAC57	ARE	AAACCA	342	6	-	cis-acting regulatory element essential for the anaerobic induction	Anaerobic
MaNAC57	Sp1	GGGCGG	478	6	-	light responsive element	Light
MaNAC57	CAT-box	GCCACT	808	6	+	cis-acting regulatory element related to meristem expression	Meristem expression
MaNAC57	GTGGC-motif	CATCGTGTGGC	990	10	-	part of a light responsive element	Light
MaNAC57	ABRE	AACCCGG	49	7	-	cis-acting element involved in the abscisic acid responsiveness	Abscisic acid
MaNAC57	ABRE	AACCCGG	928	7	+	cis-acting element involved in the abscisic acid responsiveness	Abscisic acid
MaNAC57	AuxRR-core	GGTCCAT	1097	7	+	cis-acting regulatory element involved in auxin responsiveness	Auxin
MaNAC57	TC-rich repeats	GTTTTCTTAC	542	9	-	cis-acting element involved in defense and stress responsiveness	Defense and stress
MaNAC57	G-box	CACGAC	934	6	-	cis-acting regulatory element involved in light responsiveness	Light
MaNAC57	O2-site	GATGATGTGG	34	9	+	cis-acting regulatory element involved in zein metabolism regulation	Zein metabolism regulation
MaNAC57	TCA-element	TCAGAAGAGG	317	9	-	cis-acting element involved in salicylic acid responsiveness	Salicylic acid
MaNAC58	O2-site	GATGACATGG	955	9	+	cis-acting regulatory element involved in zein metabolism regulation	Zein metabolism regulation
MaNAC58	G-box	CACGTG	667	6	-	cis-acting regulatory element involved in light responsiveness	Light
MaNAC58	CGTCA-motif	CGTCA	722	5	-	cis-acting regulatory element involved in the MeJA-responsiveness	Methyl jasmonate
MaNAC58	TCCC-motif	TCTCCCT	595	7	+	part of a light responsive element	Light
MaNAC58	GARE-motif	TCTGTTG	618	7	-	gibberellin-responsive element	Gibberellin
MaNAC58	CCAAT-box	CAACGG	881	6	+	MYBHv1 binding site	MYB-relevant
MaNAC58	ABRE	CGCACGTGTC	518	9	+	cis-acting element involved in the abscisic acid responsiveness	Abscisic acid
MaNAC58	ABRE	CACGTG	667	6	-	cis-acting element involved in the abscisic acid responsiveness	Abscisic acid
MaNAC58	ABRE	ACGTG	668	5	+	cis-acting element involved in the abscisic acid responsiveness	Abscisic acid
MaNAC58	TC-rich repeats	GTTTTCTTAC	509	9	-	cis-acting element involved in defense and stress responsiveness	Defense and stress
MaNAC58	TC-rich repeats	GTTTTCTTAC	912	9	+	cis-acting element involved in defense and stress responsiveness	Defense and stress
MaNAC58	LTR	CCGAAA	58	6	-	cis-acting element involved in low-temperature responsiveness	Low-temperature
MaNAC58	MBS	CAACTG	396	6	+	MYB binding site involved in drought-inducibility	Drought
MaNAC58	ARE	AAACCA	356	6	-	cis-acting regulatory element essential for the anaerobic induction	Anaerobic
MaNAC58	ARE	AAACCA	873	6	+	cis-acting regulatory element essential for the anaerobic induction	Anaerobic
MaNAC58	ARE	AAACCA	944	6	-	cis-acting regulatory element essential for the anaerobic induction	Anaerobic
MaNAC58	TGA-element	AACGAC	625	6	+	auxin-responsive element	Auxin
MaNAC58	TGA-element	AACGAC	972	6	-	auxin-responsive element	Auxin
MaNAC58	TGA-element	AACGAC	988	6	+	auxin-responsive element	Auxin
MaNAC58	TGACG-motif	TGACG	722	5	+	cis-acting regulatory element involved in the MeJA-responsiveness	Methyl jasmonate
MaNAC58	G-Box	CACGTG	667	6	-	cis-acting regulatory element involved in light responsiveness	Light
MaNAC59	CAT-box	GCCACT	359	6	+	cis-acting regulatory element related to meristem expression	Meristem expression
MaNAC59	Box 4	ATTAAT	52	6	+	part of a conserved DNA module involved in light responsiveness	Light
MaNAC59	ABRE	CGCACGTGTC	241	9	-	cis-acting element involved in the abscisic acid responsiveness	Abscisic acid
MaNAC59	ABRE	CACGTG	243	6	+	cis-acting element involved in the abscisic acid responsiveness	Abscisic acid
MaNAC59	ABRE	ACGTG	244	5	+	cis-acting element involved in the abscisic acid responsiveness	Abscisic acid
MaNAC59	G-Box	CACGTG	243	6	+	cis-acting regulatory element involved in light responsiveness	Light
MaNAC59	TGACG-motif	TGACG	18	5	+	cis-acting regulatory element involved in the MeJA-responsiveness	Methyl jasmonate
MaNAC59	GATA-motif	AAGGATAAGG	755	9	-	part of a light responsive element	Light
MaNAC59	CGTCA-motif	CGTCA	18	5	-	cis-acting regulatory element involved in the MeJA-responsiveness	Methyl jasmonate
MaNAC59	LAMP-element	CTTTATCA	689	8	-	part of a light responsive element	Light
MaNAC59	TGA-element	AACGAC	407	6	+	auxin-responsive element	Auxin
MaNAC59	G-box	CACGTG	243	6	+	cis-acting regulatory element involved in light responsiveness	Light
MaNAC60	TGA-element	AACGAC	204	6	-	auxin-responsive element	Auxin
MaNAC60	TGA-element	AACGAC	541	6	+	auxin-responsive element	Auxin
MaNAC60	I-box	TAGATAACC	10	9	-	part of a light responsive element	Light
MaNAC60	TGACG-motif	TGACG	498	5	+	cis-acting regulatory element involved in the MeJA-responsiveness	Methyl jasmonate
MaNAC60	TGACG-motif	TGACG	898	5	-	cis-acting regulatory element involved in the MeJA-responsiveness	Methyl jasmonate
MaNAC60	ABRE	AACCCGG	790	7	-	cis-acting element involved in the abscisic acid responsiveness	Abscisic acid
MaNAC60	ARE	AAACCA	209	6	-	cis-acting regulatory element essential for the anaerobic induction	Anaerobic
MaNAC60	circadian	CAAAGATATC	479	9	+	cis-acting regulatory element involved in circadian control	Circadian control
MaNAC60	TCT-motif	TCTTAC	394	6	+	part of a light responsive element	Light
MaNAC60	MBS	CAACTG	494	6	-	MYB binding site involved in drought-inducibility	Drought
MaNAC60	CGTCA-motif	CGTCA	498	5	-	cis-acting regulatory element involved in the MeJA-responsiveness	Methyl jasmonate
MaNAC60	CGTCA-motif	CGTCA	898	5	+	cis-acting regulatory element involved in the MeJA-responsiveness	Methyl jasmonate
MaNAC60	CCAAT-box	CAACGG	890	6	-	MYBHv1 binding site	MYB-relevant
MaNAC60	GA-motif	ATAGATAA	12	8	-	part of a light responsive element	Light
MaNAC61	MBS	CAACTG	299	6	+	MYB binding site involved in drought-inducibility	Drought
MaNAC61	MBS	CAACTG	539	6	+	MYB binding site involved in drought-inducibility	Drought
MaNAC61	TCT-motif	TCTTAC	314	6	-	part of a light responsive element	Light
MaNAC61	LTR	CCGAAA	1046	6	+	cis-acting element involved in low-temperature responsiveness	Low-temperature
MaNAC61	ARE	AAACCA	1095	6	-	cis-acting regulatory element essential for the anaerobic induction	Anaerobic
MaNAC61	CAT-box	GCCACT	1564	6	+	cis-acting regulatory element related to meristem expression	Meristem expression
MaNAC61	ABRE	ACGTG	426	5	-	cis-acting element involved in the abscisic acid responsiveness	Abscisic acid
MaNAC61	G-Box	CACGTT	426	6	+	cis-acting regulatory element involved in light responsiveness	Light
MaNAC61	TGACG-motif	TGACG	1079	5	+	cis-acting regulatory element involved in the MeJA-responsiveness	Methyl jasmonate
MaNAC61	TGACG-motif	TGACG	1492	5	-	cis-acting regulatory element involved in the MeJA-responsiveness	Methyl jasmonate
MaNAC61	TGACG-motif	TGACG	1617	5	+	cis-acting regulatory element involved in the MeJA-responsiveness	Methyl jasmonate
MaNAC61	GATA-motif	GATAGGA	552	7	-	part of a light responsive element	Light
MaNAC61	AE-box	AGAAACAA	491	8	+	part of a module for light response	Light
MaNAC61	AE-box	AGAAACTT	1454	8	+	part of a module for light response	Light
MaNAC61	HD-Zip 1	CAAT(A/T)ATTG	918	8	-	element involved in differentiation of the palisade mesophyll cells	Differentiation of the palisade mesophyll cells
MaNAC61	TGA-element	AACGAC	479	6	-	auxin-responsive element	Auxin
MaNAC61	O2-site	GATGACATGG	679	9	+	cis-acting regulatory element involved in zein metabolism regulation	Zein metabolism regulation
MaNAC61	CCAAT-box	CAACGG	68	6	+	MYBHv1 binding site	MYB-relevant
MaNAC61	CCAAT-box	CAACGG	1028	6	+	MYBHv1 binding site	MYB-relevant
MaNAC61	GATT-motif	CTCCTGATTGGA	334	11	+	part of a light responsive element	Light
MaNAC61	GATT-motif	CTCCTGATTAGC	1344	11	-	part of a light responsive element	Light
MaNAC61	CGTCA-motif	CGTCA	1079	5	-	cis-acting regulatory element involved in the MeJA-responsiveness	Methyl jasmonate
MaNAC61	CGTCA-motif	CGTCA	1492	5	+	cis-acting regulatory element involved in the MeJA-responsiveness	Methyl jasmonate
MaNAC61	CGTCA-motif	CGTCA	1617	5	-	cis-acting regulatory element involved in the MeJA-responsiveness	Methyl jasmonate
MaNAC62	G-Box	CACGTT	16	6	+	cis-acting regulatory element involved in light responsiveness	Light
MaNAC62	GATA-motif	GATAGGG	171	7	+	part of a light responsive element	Light
MaNAC62	GATA-motif	GATAGGA	318	7	+	part of a light responsive element	Light
MaNAC62	GATA-motif	GATAGGG	610	7	-	part of a light responsive element	Light
MaNAC62	CCAAT-box	CAACGG	278	6	+	MYBHv1 binding site	MYB-relevant
MaNAC62	AE-box	AGAAACAA	1040	8	+	part of a module for light response	Light
MaNAC62	MBS	CAACTG	44	6	+	MYB binding site involved in drought-inducibility	Drought
MaNAC62	LTR	CCGAAA	31	6	-	cis-acting element involved in low-temperature responsiveness	Low-temperature
MaNAC62	ARE	AAACCA	27	6	-	cis-acting regulatory element essential for the anaerobic induction	Anaerobic
MaNAC62	ABRE	ACGTG	16	5	-	cis-acting element involved in the abscisic acid responsiveness	Abscisic acid
MaNAC62	TCA-element	TCAGAAGAGG	178	9	+	cis-acting element involved in salicylic acid responsiveness	Salicylic acid
MaNAC63	G-box	CACGAC	415	6	+	cis-acting regulatory element involved in light responsiveness	Light
MaNAC63	CGTCA-motif	CGTCA	92	5	-	cis-acting regulatory element involved in the MeJA-responsiveness	Methyl jasmonate
MaNAC63	CGTCA-motif	CGTCA	174	5	+	cis-acting regulatory element involved in the MeJA-responsiveness	Methyl jasmonate
MaNAC63	CCAAT-box	CAACGG	1127	6	+	MYBHv1 binding site	MYB-relevant
MaNAC63	A-box	CCGTCC	402	6	+	cis-acting regulatory element	Cis-acting regulatory
MaNAC63	TGA-element	AACGAC	84	6	+	auxin-responsive element	Auxin
MaNAC63	TGA-element	AACGAC	105	6	+	auxin-responsive element	Auxin
MaNAC63	TGA-element	AACGAC	869	6	+	auxin-responsive element	Auxin
MaNAC63	GATA-motif	GATAGGA	328	7	+	part of a light responsive element	Light
MaNAC63	G-Box	CACGTT	769	6	+	cis-acting regulatory element involved in light responsiveness	Light
MaNAC63	TGACG-motif	TGACG	92	5	+	cis-acting regulatory element involved in the MeJA-responsiveness	Methyl jasmonate
MaNAC63	TGACG-motif	TGACG	174	5	-	cis-acting regulatory element involved in the MeJA-responsiveness	Methyl jasmonate
MaNAC63	GT1-motif	GGTTAAT	900	7	+	light responsive element	Light
MaNAC63	ABRE	ACGTG	769	5	-	cis-acting element involved in the abscisic acid responsiveness	Abscisic acid
MaNAC63	CAT-box	GCCACT	388	6	+	cis-acting regulatory element related to meristem expression	Meristem expression
MaNAC63	Sp1	GGGCGG	463	6	+	light responsive element	Light
MaNAC63	ARE	AAACCA	449	6	-	cis-acting regulatory element essential for the anaerobic induction	Anaerobic
MaNAC63	ARE	AAACCA	1141	6	+	cis-acting regulatory element essential for the anaerobic induction	Anaerobic
MaNAC64	I-box	GTATAAGGCC	1041	9	-	part of a light responsive element	Light
MaNAC64	Gap-box	CAAATGAA(A/G)A	1691	9	-	part of a light responsive element	Light
MaNAC64	TGACG-motif	TGACG	543	5	+	cis-acting regulatory element involved in the MeJA-responsiveness	Methyl jasmonate
MaNAC64	ABRE	ACGTG	620	5	+	cis-acting element involved in the abscisic acid responsiveness	Abscisic acid
MaNAC64	GTGGC-motif	CAGCGTGTGGC	1593	10	-	part of a light responsive element	Light
MaNAC64	MBS	CAACTG	381	6	+	MYB binding site involved in drought-inducibility	Drought
MaNAC64	LTR	CCGAAA	891	6	-	cis-acting element involved in low-temperature responsiveness	Low-temperature
MaNAC64	P-box	CCTTTTG	365	7	-	gibberellin-responsive element	Gibberellin
MaNAC64	P-box	CCTTTTG	1315	7	-	gibberellin-responsive element	Gibberellin
MaNAC64	P-box	CCTTTTG	1572	7	+	gibberellin-responsive element	Gibberellin
MaNAC64	G-box	CACGTC	619	6	-	cis-acting regulatory element involved in light responsiveness	Light
MaNAC64	C-box	ACGAGCACCGCC	395	11	+	cis-acting regulatory element involved in light responsiveness	Light
MaNAC64	CGTCA-motif	CGTCA	543	5	-	cis-acting regulatory element involved in the MeJA-responsiveness	Methyl jasmonate
MaNAC64	O2-site	GTTGACGTGA	616	9	+	cis-acting regulatory element involved in zein metabolism regulation	Zein metabolism regulation
MaNAC65	CCAAT-box	CAACGG	293	6	+	MYBHv1 binding site	MYB-relevant
MaNAC65	CCAAT-box	CAACGG	840	6	+	MYBHv1 binding site	MYB-relevant
MaNAC65	CGTCA-motif	CGTCA	123	5	-	cis-acting regulatory element involved in the MeJA-responsiveness	Methyl jasmonate
MaNAC65	CGTCA-motif	CGTCA	617	5	+	cis-acting regulatory element involved in the MeJA-responsiveness	Methyl jasmonate
MaNAC65	CGTCA-motif	CGTCA	666	5	-	cis-acting regulatory element involved in the MeJA-responsiveness	Methyl jasmonate
MaNAC65	GARE-motif	TCTGTTG	59	7	-	gibberellin-responsive element	Gibberellin
MaNAC65	GARE-motif	TCTGTTG	498	7	-	gibberellin-responsive element	Gibberellin
MaNAC65	G-box	CACGAC	371	6	-	cis-acting regulatory element involved in light responsiveness	Light
MaNAC65	G-box	CACGTG	985	6	-	cis-acting regulatory element involved in light responsiveness	Light
MaNAC65	MSA-like	(T/C)C(T/C)AACGG(T/C)(T/C)A	379	9	+	cis-acting element involved in cell cycle regulation	Cell-cycle regulation
MaNAC65	A-box	CCGTCC	946	6	+	cis-acting regulatory element	Cis-acting regulatory
MaNAC65	RY-element	CATGCATG	405	8	+	cis-acting regulatory element involved in seed-specific regulation	Seed-specific regulation
MaNAC65	TGACG-motif	TGACG	123	5	+	cis-acting regulatory element involved in the MeJA-responsiveness	Methyl jasmonate
MaNAC65	TGACG-motif	TGACG	617	5	-	cis-acting regulatory element involved in the MeJA-responsiveness	Methyl jasmonate
MaNAC65	TGACG-motif	TGACG	666	5	+	cis-acting regulatory element involved in the MeJA-responsiveness	Methyl jasmonate
MaNAC65	G-Box	CACGTG	985	6	-	cis-acting regulatory element involved in light responsiveness	Light
MaNAC65	TGA-element	AACGAC	709	6	-	auxin-responsive element	Auxin
MaNAC65	TCT-motif	TCTTAC	886	6	+	part of a light responsive element	Light
MaNAC65	MBS	CAACTG	269	6	+	MYB binding site involved in drought-inducibility	Drought
MaNAC65	ARE	AAACCA	492	6	+	cis-acting regulatory element essential for the anaerobic induction	Anaerobic
MaNAC65	Sp1	GGGCGG	298	6	+	light responsive element	Light
MaNAC65	ABRE	CACGTG	985	6	-	cis-acting element involved in the abscisic acid responsiveness	Abscisic acid
MaNAC65	ABRE	ACGTG	986	5	+	cis-acting element involved in the abscisic acid responsiveness	Abscisic acid
MaNAC65	AuxRR-core	GGTCCAT	760	7	-	cis-acting regulatory element involved in auxin responsiveness	Auxin
MaNAC66	MRE	AACCTAA	20	7	-	MYB binding site involved in light responsiveness	Light
MaNAC66	GARE-motif	TCTGTTG	32	7	-	gibberellin-responsive element	Gibberellin
MaNAC66	P-box	CCTTTTG	721	7	+	gibberellin-responsive element	Gibberellin
MaNAC66	G-Box	TCCACATGGCA	345	10	+	cis-acting regulatory element involved in light responsiveness	Light
MaNAC66	TGA-element	AACGAC	915	6	+	auxin-responsive element	Auxin
MaNAC66	ARE	AAACCA	323	6	-	cis-acting regulatory element essential for the anaerobic induction	Anaerobic
MaNAC66	LTR	CCGAAA	587	6	+	cis-acting element involved in low-temperature responsiveness	Low-temperature
MaNAC66	LTR	CCGAAA	650	6	+	cis-acting element involved in low-temperature responsiveness	Low-temperature
MaNAC66	LTR	CCGAAA	689	6	+	cis-acting element involved in low-temperature responsiveness	Low-temperature
MaNAC66	LTR	CCGAAA	911	6	+	cis-acting element involved in low-temperature responsiveness	Low-temperature
MaNAC66	MBS	CAACTG	363	6	+	MYB binding site involved in drought-inducibility	Drought
MaNAC67	ARE	AAACCA	24	6	-	cis-acting regulatory element essential for the anaerobic induction	Anaerobic
MaNAC67	ARE	AAACCA	190	6	-	cis-acting regulatory element essential for the anaerobic induction	Anaerobic
MaNAC67	ARE	AAACCA	1033	6	+	cis-acting regulatory element essential for the anaerobic induction	Anaerobic
MaNAC67	LTR	CCGAAA	172	6	+	cis-acting element involved in low-temperature responsiveness	Low-temperature
MaNAC67	LTR	CCGAAA	285	6	+	cis-acting element involved in low-temperature responsiveness	Low-temperature
MaNAC67	LTR	CCGAAA	324	6	+	cis-acting element involved in low-temperature responsiveness	Low-temperature
MaNAC67	CAT-box	GCCACT	247	6	+	cis-acting regulatory element related to meristem expression	Meristem expression
MaNAC67	CAT-box	GCCACT	271	6	+	cis-acting regulatory element related to meristem expression	Meristem expression
MaNAC67	TGACG-motif	TGACG	405	5	+	cis-acting regulatory element involved in the MeJA-responsiveness	Methyl jasmonate
MaNAC67	C-box	ACGAGCACCGCC	389	11	+	cis-acting regulatory element involved in light responsiveness	Light
MaNAC67	CGTCA-motif	CGTCA	405	5	-	cis-acting regulatory element involved in the MeJA-responsiveness	Methyl jasmonate
MaNAC67	P-box	CCTTTTG	484	7	-	gibberellin-responsive element	Gibberellin
MaNAC67	TGA-element	AACGAC	635	6	-	auxin-responsive element	Auxin
MaNAC68	O2-site	GATGACATGG	114	10	-	cis-acting regulatory element involved in zein metabolism regulation	Zein metabolism regulation
MaNAC68	O2-site	GATGA(C/T)(A/G)TG(A/G)	532	8	+	cis-acting regulatory element involved in zein metabolism regulation	Zein metabolism regulation
MaNAC68	TCA-element	TCAGAAGAGG	2002	9	-	cis-acting element involved in salicylic acid responsiveness	Salicylic acid
MaNAC68	MSA-like	(T/C)C(T/C)AACGG(T/C)(T/C)A	232	8.5	+	cis-acting element involved in cell cycle regulation	Cell-cycle regulation
MaNAC68	LAMP-element	CTTTATCA	176	8	-	part of a light responsive element	Light
MaNAC68	GCN4_motif	TGAGTCA	1484	7	-	cis-regulatory element involved in endosperm expression	Endosperm expression
MaNAC68	G-box	CAGACGTGGCA	743	10	+	cis-acting regulatory element involved in light responsiveness	Light
MaNAC68	G-box	CACGTC	745	6	-	cis-acting regulatory element involved in light responsiveness	Light
MaNAC68	CGTCA-motif	CGTCA	740	5	+	cis-acting regulatory element involved in the MeJA-responsiveness	Methyl jasmonate
MaNAC68	CGTCA-motif	CGTCA	1450	5	+	cis-acting regulatory element involved in the MeJA-responsiveness	Methyl jasmonate
MaNAC68	CGTCA-motif	CGTCA	1821	5	+	cis-acting regulatory element involved in the MeJA-responsiveness	Methyl jasmonate
MaNAC68	CGTCA-motif	CGTCA	1980	5	-	cis-acting regulatory element involved in the MeJA-responsiveness	Methyl jasmonate
MaNAC68	GARE-motif	TCTGTTG	1339	7	+	gibberellin-responsive element	Gibberellin
MaNAC68	CCAAT-box	CAACGG	336	6	+	MYBHv1 binding site	MYB-relevant
MaNAC68	CCAAT-box	CAACGG	1459	6	+	MYBHv1 binding site	MYB-relevant
MaNAC68	ABRE	ACGTG	746	5	+	cis-acting element involved in the abscisic acid responsiveness	Abscisic acid
MaNAC68	TC-rich repeats	GTTTTCTTAC	801	9	-	cis-acting element involved in defense and stress responsiveness	Defense and stress
MaNAC68	CAT-box	GCCACT	718	6	-	cis-acting regulatory element related to meristem expression	Meristem expression
MaNAC68	MBS	CAACTG	668	6	+	MYB binding site involved in drought-inducibility	Drought
MaNAC68	LTR	CCGAAA	495	6	+	cis-acting element involved in low-temperature responsiveness	Low-temperature
MaNAC68	ARE	AAACCA	1569	6	+	cis-acting regulatory element essential for the anaerobic induction	Anaerobic
MaNAC68	ARE	AAACCA	2112	6	+	cis-acting regulatory element essential for the anaerobic induction	Anaerobic
MaNAC68	TGA-element	AACGAC	1057	6	-	auxin-responsive element	Auxin
MaNAC68	TGACG-motif	TGACG	740	5	-	cis-acting regulatory element involved in the MeJA-responsiveness	Methyl jasmonate
MaNAC68	TGACG-motif	TGACG	1450	5	-	cis-acting regulatory element involved in the MeJA-responsiveness	Methyl jasmonate
MaNAC68	TGACG-motif	TGACG	1821	5	-	cis-acting regulatory element involved in the MeJA-responsiveness	Methyl jasmonate
MaNAC68	TGACG-motif	TGACG	1980	5	+	cis-acting regulatory element involved in the MeJA-responsiveness	Methyl jasmonate
MaNAC69	TGA-element	AACGAC	631	6	+	auxin-responsive element	Auxin
MaNAC69	TGA-element	AACGAC	1083	6	-	auxin-responsive element	Auxin
MaNAC69	TATC-box	TATCCCA	172	7	-	cis-acting element involved in gibberellin-responsiveness	Gibberellin
MaNAC69	GATA-motif	GATAGGA	195	7	+	part of a light responsive element	Light
MaNAC69	GATA-motif	GATAGGA	901	7	-	part of a light responsive element	Light
MaNAC69	TGACG-motif	TGACG	1073	5	+	cis-acting regulatory element involved in the MeJA-responsiveness	Methyl jasmonate
MaNAC69	TGACG-motif	TGACG	1259	5	-	cis-acting regulatory element involved in the MeJA-responsiveness	Methyl jasmonate
MaNAC69	ABRE	AACCCGG	287	7	-	cis-acting element involved in the abscisic acid responsiveness	Abscisic acid
MaNAC69	ABRE	GACACGTGGC	1274	9	-	cis-acting element involved in the abscisic acid responsiveness	Abscisic acid
MaNAC69	ARE	AAACCA	506	6	-	cis-acting regulatory element essential for the anaerobic induction	Anaerobic
MaNAC69	ARE	AAACCA	891	6	-	cis-acting regulatory element essential for the anaerobic induction	Anaerobic
MaNAC69	MBS	CAACTG	978	6	+	MYB binding site involved in drought-inducibility	Drought
MaNAC69	MBS	CAACTG	1129	6	-	MYB binding site involved in drought-inducibility	Drought
MaNAC69	CAT-box	GCCACT	108	6	-	cis-acting regulatory element related to meristem expression	Meristem expression
MaNAC69	CAT-box	GCCACT	277	6	+	cis-acting regulatory element related to meristem expression	Meristem expression
MaNAC69	CAT-box	GCCACT	1274	6	+	cis-acting regulatory element related to meristem expression	Meristem expression
MaNAC69	L-box	ATCCCACCTAC	971	10	+	part of a light responsive element	Light
MaNAC69	CGTCA-motif	CGTCA	1073	5	-	cis-acting regulatory element involved in the MeJA-responsiveness	Methyl jasmonate
MaNAC69	CGTCA-motif	CGTCA	1259	5	+	cis-acting regulatory element involved in the MeJA-responsiveness	Methyl jasmonate
MaNAC69	G-box	tgACACGTGGCA	1273	11	-	cis-acting regulatory element involved in light responsiveness	Light
MaNAC69	CCAAT-box	CAACGG	1017	6	+	MYBHv1 binding site	MYB-relevant
MaNAC69	A-box	CCGTCC	307	6	-	cis-acting regulatory element	Cis-acting regulatory
MaNAC69	A-box	CCGTCC	495	6	-	cis-acting regulatory element	Cis-acting regulatory
MaNAC69	ATCT-motif	AATCTAATCC	341	9	-	part of a conserved DNA module involved in light responsiveness	Light
MaNAC69	O2-site	GATGATGTGG	557	9	-	cis-acting regulatory element involved in zein metabolism regulation	Zein metabolism regulation
MaNAC69	O2-site	GATGATGTGG	1235	9	-	cis-acting regulatory element involved in zein metabolism regulation	Zein metabolism regulation
MaNAC70	TGACG-motif	TGACG	596	5	-	cis-acting regulatory element involved in the MeJA-responsiveness	Methyl jasmonate
MaNAC70	MBS	CAACTG	230	6	+	MYB binding site involved in drought-inducibility	Drought
MaNAC70	MBS	CAACTG	547	6	+	MYB binding site involved in drought-inducibility	Drought
MaNAC70	MBS	CAACTG	1074	6	-	MYB binding site involved in drought-inducibility	Drought
MaNAC70	LTR	CCGAAA	1034	6	+	cis-acting element involved in low-temperature responsiveness	Low-temperature
MaNAC70	ARE	AAACCA	407	6	+	cis-acting regulatory element essential for the anaerobic induction	Anaerobic
MaNAC70	ABRE	AACCCGG	25	7	-	cis-acting element involved in the abscisic acid responsiveness	Abscisic acid
MaNAC70	ABRE	ACGTG	1059	5	-	cis-acting element involved in the abscisic acid responsiveness	Abscisic acid
MaNAC70	G-box	CACGTC	1059	6	+	cis-acting regulatory element involved in light responsiveness	Light
MaNAC70	P-box	CCTTTTG	434	7	-	gibberellin-responsive element	Gibberellin
MaNAC70	P-box	CCTTTTG	1026	7	-	gibberellin-responsive element	Gibberellin
MaNAC70	CGTCA-motif	CGTCA	596	5	+	cis-acting regulatory element involved in the MeJA-responsiveness	Methyl jasmonate
MaNAC70	GARE-motif	TCTGTTG	823	7	-	gibberellin-responsive element	Gibberellin
MaNAC70	TCA-element	CCATCTTTTT	79	9	-	cis-acting element involved in salicylic acid responsiveness	Salicylic acid
MaNAC70	TCA-element	CCATCTTTTT	435	9	-	cis-acting element involved in salicylic acid responsiveness	Salicylic acid
MaNAC70	RY-element	CATGCATG	387	8	+	cis-acting regulatory element involved in seed-specific regulation	Seed-specific regulation
MaNAC71	MBS	CAACTG	919	6	-	MYB binding site involved in drought-inducibility	Drought
MaNAC71	LTR	CCGAAA	1104	6	-	cis-acting element involved in low-temperature responsiveness	Low-temperature
MaNAC71	ARE	AAACCA	485	6	+	cis-acting regulatory element essential for the anaerobic induction	Anaerobic
MaNAC71	ARE	AAACCA	1101	6	-	cis-acting regulatory element essential for the anaerobic induction	Anaerobic
MaNAC71	O2-site	GATGA(C/T)(A/G)TG(A/G)	813	8	-	cis-acting regulatory element involved in zein metabolism regulation	Zein metabolism regulation
MaNAC71	Box 4	ATTAAT	859	6	-	part of a conserved DNA module involved in light responsiveness	Light
MaNAC71	TCA-element	CCATCTTTTT	435	9	-	cis-acting element involved in salicylic acid responsiveness	Salicylic acid
MaNAC71	RY-element	CATGCATG	387	8	+	cis-acting regulatory element involved in seed-specific regulation	Seed-specific regulation
MaNAC71	ABRE	AACCCGG	263	7	-	cis-acting element involved in the abscisic acid responsiveness	Abscisic acid
MaNAC71	GCN4_motif	TGAGTCA	923	7	+	cis-regulatory element involved in endosperm expression	Endosperm expression
MaNAC71	TGA-element	AACGAC	1023	6	-	auxin-responsive element	Auxin
MaNAC71	P-box	CCTTTTG	434	7	-	gibberellin-responsive element	Gibberellin
MaNAC72	GC-motif	CCCCCG	579	6	+	enhancer-like element involved in anoxic specific inducibility	Anaerobic
MaNAC72	GATA-motif	GATAGGA	370	7	+	part of a light responsive element	Light
MaNAC72	circadian	CAAAGATATC	521	9	+	cis-acting regulatory element involved in circadian control	Circadian control
MaNAC72	LTR	CCGAAA	902	6	-	cis-acting element involved in low-temperature responsiveness	Low-temperature
MaNAC72	LTR	CCGAAA	916	6	+	cis-acting element involved in low-temperature responsiveness	Low-temperature
MaNAC72	Sp1	GGGCGG	721	6	-	light responsive element	Light
MaNAC72	CAT-box	GCCACT	891	6	-	cis-acting regulatory element related to meristem expression	Meristem expression
MaNAC72	CAT-box	GCCACT	1155	6	-	cis-acting regulatory element related to meristem expression	Meristem expression
MaNAC72	CCAAT-box	CAACGG	1120	6	-	MYBHv1 binding site	MYB-relevant
MaNAC72	G-box	CACGAC	336	6	+	cis-acting regulatory element involved in light responsiveness	Light
MaNAC72	O2-site	GATGACATGG	100	9	+	cis-acting regulatory element involved in zein metabolism regulation	Zein metabolism regulation
MaNAC72	A-box	CCGTCC	571	6	+	cis-acting regulatory element	Cis-acting regulatory
MaNAC73	CCAAT-box	CAACGG	506	6	+	MYBHv1 binding site	MYB-relevant
MaNAC73	P-box	CCTTTTG	799	7	+	gibberellin-responsive element	Gibberellin
MaNAC73	G-box	CACGAC	642	6	+	cis-acting regulatory element involved in light responsiveness	Light
MaNAC73	G-box	CACGTG	667	6	-	cis-acting regulatory element involved in light responsiveness	Light
MaNAC73	G-box	TACGTG	687	6	-	cis-acting regulatory element involved in light responsiveness	Light
MaNAC73	CGTCA-motif	CGTCA	2	5	-	cis-acting regulatory element involved in the MeJA-responsiveness	Methyl jasmonate
MaNAC73	TCCC-motif	TCTCCCT	838	7	+	part of a light responsive element	Light
MaNAC73	RY-element	CATGCATG	381	8	+	cis-acting regulatory element involved in seed-specific regulation	Seed-specific regulation
MaNAC73	TGACG-motif	TGACG	2	5	+	cis-acting regulatory element involved in the MeJA-responsiveness	Methyl jasmonate
MaNAC73	G-Box	CACGTG	667	6	-	cis-acting regulatory element involved in light responsiveness	Light
MaNAC73	G-Box	CACGTT	858	6	+	cis-acting regulatory element involved in light responsiveness	Light
MaNAC73	TGA-element	AACGAC	583	6	+	auxin-responsive element	Auxin
MaNAC73	circadian	CAAAGATATC	123	9	+	cis-acting regulatory element involved in circadian control	Circadian control
MaNAC73	MBS	CAACTG	372	6	+	MYB binding site involved in drought-inducibility	Drought
MaNAC73	ARE	AAACCA	307	6	+	cis-acting regulatory element essential for the anaerobic induction	Anaerobic
MaNAC73	ARE	AAACCA	332	6	-	cis-acting regulatory element essential for the anaerobic induction	Anaerobic
MaNAC73	ARE	AAACCA	368	6	+	cis-acting regulatory element essential for the anaerobic induction	Anaerobic
MaNAC73	ARE	AAACCA	871	6	+	cis-acting regulatory element essential for the anaerobic induction	Anaerobic
MaNAC73	ABRE	CACGTG	667	6	-	cis-acting element involved in the abscisic acid responsiveness	Abscisic acid
MaNAC73	ABRE	ACGTG	668	5	+	cis-acting element involved in the abscisic acid responsiveness	Abscisic acid
MaNAC73	ABRE	ACGTG	687	5	-	cis-acting element involved in the abscisic acid responsiveness	Abscisic acid
MaNAC73	ABRE	ACGTG	858	5	-	cis-acting element involved in the abscisic acid responsiveness	Abscisic acid
MaNAC74	TGACG-motif	TGACG	540	5	+	cis-acting regulatory element involved in the MeJA-responsiveness	Methyl jasmonate
MaNAC74	TGACG-motif	TGACG	546	5	+	cis-acting regulatory element involved in the MeJA-responsiveness	Methyl jasmonate
MaNAC74	GARE-motif	TCTGTTG	56	7	-	gibberellin-responsive element	Gibberellin
MaNAC74	CGTCA-motif	CGTCA	540	5	-	cis-acting regulatory element involved in the MeJA-responsiveness	Methyl jasmonate
MaNAC74	CGTCA-motif	CGTCA	546	5	-	cis-acting regulatory element involved in the MeJA-responsiveness	Methyl jasmonate
MaNAC74	Sp1	GGGCGG	419	6	-	light responsive element	Light
MaNAC74	ARE	AAACCA	347	6	+	cis-acting regulatory element essential for the anaerobic induction	Anaerobic
MaNAC74	Box 4	ATTAAT	331	6	-	part of a conserved DNA module involved in light responsiveness	Light
MaNAC75	AT-rich element	ATAGAAATCAA	605	10	+	binding site of AT-rich DNA binding protein (ATBP-1)	ATBP-1-binding site
MaNAC75	CCAAT-box	CAACGG	300	6	+	MYBHv1 binding site	MYB-relevant
MaNAC75	G-box	CACGTC	859	6	+	cis-acting regulatory element involved in light responsiveness	Light
MaNAC75	P-box	CCTTTTG	356	7	-	gibberellin-responsive element	Gibberellin
MaNAC75	TCCC-motif	TCTCCCT	87	7	-	part of a light responsive element	Light
MaNAC75	TCCC-motif	TCTCCCT	208	7	-	part of a light responsive element	Light
MaNAC75	CGTCA-motif	CGTCA	978	5	-	cis-acting regulatory element involved in the MeJA-responsiveness	Methyl jasmonate
MaNAC75	Sp1	GGGCGG	1047	6	-	light responsive element	Light
MaNAC75	ARE	AAACCA	455	6	-	cis-acting regulatory element essential for the anaerobic induction	Anaerobic
MaNAC75	LTR	CCGAAA	28	6	-	cis-acting element involved in low-temperature responsiveness	Low-temperature
MaNAC75	circadian	CAAAGATATC	898	9	-	cis-acting regulatory element involved in circadian control	Circadian control
MaNAC75	ABRE	AACCCGG	22	7	-	cis-acting element involved in the abscisic acid responsiveness	Abscisic acid
MaNAC75	ABRE	ACGTG	859	5	-	cis-acting element involved in the abscisic acid responsiveness	Abscisic acid
MaNAC75	GATA-motif	GATAGGA	364	7	+	part of a light responsive element	Light
MaNAC75	TGACG-motif	TGACG	978	5	+	cis-acting regulatory element involved in the MeJA-responsiveness	Methyl jasmonate
MaNAC76	G-box	GCCACGTGGA	369	9	-	cis-acting regulatory element involved in light responsiveness	Light
MaNAC76	GARE-motif	TCTGTTG	65	7	-	gibberellin-responsive element	Gibberellin
MaNAC76	MBS	CAACTG	281	6	+	MYB binding site involved in drought-inducibility	Drought
MaNAC76	LTR	CCGAAA	52	6	-	cis-acting element involved in low-temperature responsiveness	Low-temperature
MaNAC76	circadian	CAAAGATATC	474	9	-	cis-acting regulatory element involved in circadian control	Circadian control
MaNAC76	ARE	AAACCA	318	6	+	cis-acting regulatory element essential for the anaerobic induction	Anaerobic
MaNAC76	ABRE	AACCCGG	47	7	-	cis-acting element involved in the abscisic acid responsiveness	Abscisic acid
MaNAC76	TC-rich repeats	GTTTTCTTAC	507	9	-	cis-acting element involved in defense and stress responsiveness	Defense and stress
MaNAC76	G-Box	TCCACATGGCA	369	10	+	cis-acting regulatory element involved in light responsiveness	Light
MaNAC76	GC-motif	CCCCCG	44	6	+	enhancer-like element involved in anoxic specific inducibility	Anaerobic
MaNAC76	I-box	gGATAAGGTG	420	9	-	part of a light responsive element	Light
MaNAC77	ABRE	AACCCGG	150	7	-	cis-acting element involved in the abscisic acid responsiveness	Abscisic acid
MaNAC77	Box 4	ATTAAT	541	6	+	part of a conserved DNA module involved in light responsiveness	Light
MaNAC77	ARE	AAACCA	410	6	+	cis-acting regulatory element essential for the anaerobic induction	Anaerobic
MaNAC77	TCT-motif	TCTTAC	318	6	+	part of a light responsive element	Light
MaNAC77	MBS	CAACTG	1118	6	+	MYB binding site involved in drought-inducibility	Drought
MaNAC77	TGA-element	AACGAC	610	6	+	auxin-responsive element	Auxin
MaNAC77	AE-box	AGAAACAA	465	8	+	part of a module for light response	Light
MaNAC77	TGACG-motif	TGACG	276	5	-	cis-acting regulatory element involved in the MeJA-responsiveness	Methyl jasmonate
MaNAC77	G-box	CACGAC	1066	6	-	cis-acting regulatory element involved in light responsiveness	Light
MaNAC77	TCCC-motif	TCTCCCT	454	7	+	part of a light responsive element	Light
MaNAC77	CGTCA-motif	CGTCA	276	5	+	cis-acting regulatory element involved in the MeJA-responsiveness	Methyl jasmonate
MaNAC77	CCAAT-box	CAACGG	659	6	-	MYBHv1 binding site	MYB-relevant
MaNAC78	GT1-motif	GGTTAA	827	6	-	light responsive element	Light
MaNAC78	G-Box	CACGTT	700	6	-	cis-acting regulatory element involved in light responsiveness	Light
MaNAC78	ABRE	ACGTG	413	5	-	cis-acting element involved in the abscisic acid responsiveness	Abscisic acid
MaNAC78	ABRE	ACGTG	701	5	+	cis-acting element involved in the abscisic acid responsiveness	Abscisic acid
MaNAC78	ARE	AAACCA	87	6	+	cis-acting regulatory element essential for the anaerobic induction	Anaerobic
MaNAC78	ARE	AAACCA	870	6	-	cis-acting regulatory element essential for the anaerobic induction	Anaerobic
MaNAC78	MBS	CAACTG	254	6	+	MYB binding site involved in drought-inducibility	Drought
MaNAC78	CAT-box	GCCACT	94	6	+	cis-acting regulatory element related to meristem expression	Meristem expression
MaNAC78	GARE-motif	TCTGTTG	53	7	-	gibberellin-responsive element	Gibberellin
MaNAC78	GARE-motif	TCTGTTG	548	7	-	gibberellin-responsive element	Gibberellin
MaNAC78	GARE-motif	TCTGTTG	621	7	+	gibberellin-responsive element	Gibberellin
MaNAC78	G-box	TACGTG	413	6	-	cis-acting regulatory element involved in light responsiveness	Light
MaNAC78	RY-element	CATGCATG	387	8	+	cis-acting regulatory element involved in seed-specific regulation	Seed-specific regulation
MaNAC79	CAT-box	GCCACT	161	6	-	cis-acting regulatory element related to meristem expression	Meristem expression
MaNAC79	TCT-motif	TCTTAC	29	6	-	part of a light responsive element	Light
MaNAC79	TCT-motif	TCTTAC	503	6	-	part of a light responsive element	Light
MaNAC79	LTR	CCGAAA	414	6	+	cis-acting element involved in low-temperature responsiveness	Low-temperature
MaNAC79	MBS	CAACTG	197	6	+	MYB binding site involved in drought-inducibility	Drought
MaNAC79	TC-rich repeats	ATTCTCTAAC	29	9	-	cis-acting element involved in defense and stress responsiveness	Defense and stress
MaNAC79	TATC-box	TATCCCA	961	7	-	cis-acting element involved in gibberellin-responsiveness	Gibberellin
MaNAC79	TGACG-motif	TGACG	743	5	+	cis-acting regulatory element involved in the MeJA-responsiveness	Methyl jasmonate
MaNAC79	GT1-motif	GGTTAA	339	6	+	light responsive element	Light
MaNAC79	AACA_motif	TAACAAACTCCA	614	11	-	involved in endosperm-specific negative expression	Endosperm expression
MaNAC79	TCA-element	CCATCTTTTT	258	9	+	cis-acting element involved in salicylic acid responsiveness	Salicylic acid
MaNAC79	GCN4_motif	TGAGTCA	969	7	+	cis-regulatory element involved in endosperm expression	Endosperm expression
MaNAC79	MRE	AACCTAA	1097	7	+	MYB binding site involved in light responsiveness	Light
MaNAC79	CGTCA-motif	CGTCA	743	5	-	cis-acting regulatory element involved in the MeJA-responsiveness	Methyl jasmonate

## Sheet: Table S5
Table S5 The functional grouping of cis-elements and the proportion of each group.
Group	Number	Percent
Light	291	0.261456
Methyl jasmonate	214	0.192273
Anaerobic	102	0.0916442
Abscisic acid	87	0.0781671
Low temperature	61	0.0548068
Gibberellin	53	0.047619
Salicylic acid	25	0.0224618
Auxin	48	0.0431267
Drought	72	0.06469
Meristem expression	32	0.0287511
Zein metabolism regulation	25	0.0224618
Defense and stress	18	0.0161725
Endosperm expression	9	0.00808625
Circadian control	9	0.00808625
Seed-specific regulation	16	0.0143756
Differentiation of the palisade mesophyll cells	1	0.000898473
Wound	2	0.00179695
Cell-cycle regulation	4	0.00359389
MYB-relevant	41	0.0368374
ATBP-1-binding site	3	0.00269542
Total	1113	1
